# Supplementary material for: 1-[2-(Carboxy­meth­oxy)phen­yl]-N-(4-chloro­phen­yl)methanimine oxide
Source: Acta Crystallogr Sect E Struct Rep Online. 2009 Dec 4;66(Pt 1):o45–6. doi: 10.1107/S160053680905137X (PMC2980074; doi:10.1107/S160053680905137X)
Supplement: Supplementary file 2 [file e-66-00o45-Isup2.hkl]

#
# h,k,l, Fc-squared, Fo-squared, sigma(Fo-squared) and status flag
#
data_I
_shelx_title ' 0449 in'
_shelx_refln_list_code          4
_shelx_F_calc_maximum      148.30
_exptl_crystal_F_000       631.92
_reflns_d_resolution_high  0.7699
 
loop_
 _symmetry_equiv_pos_as_xyz
 'x, y, z'
 '-x, y+1/2, -z+1/2'
 '-x, -y, -z'
 'x, -y-1/2, z-1/2'
 
_cell_length_a     7.6631
_cell_length_b    19.3034
_cell_length_c     9.6305
_cell_angle_alpha  90.000
_cell_angle_beta  107.083
_cell_angle_gamma  90.000
 
_shelx_F_squared_multiplier     1.000
 
loop_
 _refln_index_h
 _refln_index_k
 _refln_index_l
 _refln_F_squared_calc
 _refln_F_squared_meas
 _refln_F_squared_sigma
 _refln_observed_status
   2   0   0     3654.98     3342.94     70.38 o
   3   0   0     1394.69     1246.08     28.39 o
   4   0   0     1319.04     1322.26     29.57 o
   5   0   0     1155.57     1165.89     24.59 o
   6   0   0     1720.45     1689.11     37.90 o
   7   0   0        0.22        0.88      2.20 o
   8   0   0        5.57        6.46      4.88 o
   9   0   0      237.50      272.98     27.12 o
   2   1   0      466.90      424.51      6.03 o
   3   1   0      435.74      421.83      7.32 o
   4   1   0      868.02      869.91     13.56 o
   5   1   0      320.49      317.21      7.51 o
   6   1   0      753.51      773.34     14.91 o
   7   1   0     1098.54     1081.04     30.65 o
   8   1   0      513.74      537.47     29.96 o
   9   1   0       35.05       41.26      7.86 o
   1   2   0      263.75      252.59      6.59 o
   2   2   0     1652.47     1695.31     23.12 o
   3   2   0      430.34      473.51      6.21 o
   4   2   0       25.91       26.77      1.42 o
   5   2   0        7.23        5.43      1.65 o
   6   2   0     1891.87     1867.27     37.41 o
   7   2   0      452.69      447.82     11.63 o
   8   2   0       92.87       82.29      8.15 o
   9   2   0      119.87      147.60     17.71 o
   1   3   0      354.33      338.89      6.45 o
   2   3   0       19.68       20.39      1.01 o
   3   3   0      309.66      297.66      4.85 o
   4   3   0      861.64      865.20     11.83 o
   5   3   0        0.05        2.75      1.39 o
   6   3   0     1491.96     1509.94     35.71 o
   7   3   0      242.85      252.81      7.37 o
   8   3   0      456.20      479.04     26.20 o
   9   3   0      520.88      541.05     40.96 o
   0   4   0      375.20      348.47      7.71 o
   1   4   0     1590.66     1599.81     24.84 o
   2   4   0     2187.86     2183.42     28.92 o
   3   4   0     4048.35     4007.97     57.97 o
   4   4   0     1436.10     1462.35     22.51 o
   5   4   0      213.93      233.04      6.52 o
   6   4   0      105.42      105.05      4.27 o
   7   4   0       20.21       13.05      2.16 o
   8   4   0       55.34       49.37      5.83 o
   9   4   0       12.23       18.04      8.54 o
   1   5   0      582.56      541.56      8.72 o
   2   5   0       68.84       79.63      2.56 o
   3   5   0      856.15      955.73     12.59 o
   4   5   0      599.77      589.03     11.53 o
   5   5   0      259.01      248.79      5.94 o
   6   5   0        0.11       -0.34      1.59 o
   7   5   0      446.30      476.57     18.46 o
   8   5   0      144.45      178.21     16.15 o
   9   5   0       32.13       17.72      6.70 o
   0   6   0       54.28       63.15      3.27 o
   1   6   0      914.45      899.16     15.42 o
   2   6   0      221.49      214.36      3.77 o
   3   6   0      755.78      805.21     16.41 o
   4   6   0      460.43      532.40      8.85 o
   5   6   0       15.51       22.60      2.99 o
   6   6   0       81.62       76.25      4.05 o
   7   6   0      476.15      408.00     15.73 o
   8   6   0      132.22      121.21     10.22 o
   9   6   0       88.36       96.19     10.93 o
   1   7   0        0.51        1.22      1.32 o
   2   7   0        3.34        1.35      1.50 o
   3   7   0     1064.59     1116.23     15.42 o
   4   7   0      272.44      240.78      6.54 o
   5   7   0      398.17      399.31      9.86 o
   6   7   0      885.62      830.62     23.93 o
   7   7   0       23.81       32.28      5.38 o
   8   7   0      271.16      256.58     15.24 o
   9   7   0      116.10      106.45     14.50 o
   0   8   0     4059.73     4058.99     76.01 o
   1   8   0      663.88      711.50     10.28 o
   2   8   0     1170.47     1248.55     15.68 o
   3   8   0     2042.92     2136.93     27.88 o
   4   8   0       24.23       18.97      1.45 o
   5   8   0      124.70      117.89      3.44 o
   6   8   0      378.91      346.69      9.77 o
   7   8   0      536.24      519.77     28.84 o
   8   8   0      181.07      156.72     10.57 o
   9   8   0       15.43       10.70      6.51 o
   1   9   0     2558.97     2692.64     31.19 o
   2   9   0        0.01        0.86      1.05 o
   3   9   0      145.02      143.34      4.81 o
   4   9   0      191.39      220.62      4.60 o
   5   9   0      453.66      478.30     12.00 o
   6   9   0      171.63      193.86      7.22 o
   7   9   0        5.46        7.08      4.18 o
   8   9   0       55.18       64.00      8.05 o
   0  10   0     9326.45     9913.50    137.57 o
   1  10   0      343.85      335.82      5.89 o
   2  10   0        0.14        1.23      1.04 o
   3  10   0      780.28      835.61     12.78 o
   4  10   0        2.16        5.95      1.43 o
   5  10   0      144.04      144.29      4.13 o
   6  10   0       50.28       49.44      3.74 o
   7  10   0       13.14       20.63      5.91 o
   8  10   0        4.29        3.98      7.88 o
   1  11   0     1468.49     1412.37     20.07 o
   2  11   0      100.71      108.78      2.94 o
   3  11   0       44.51       48.66      2.53 o
   4  11   0     1102.28     1127.70     23.82 o
   5  11   0       88.16       97.32      3.60 o
   6  11   0      641.14      684.06     32.00 o
   7  11   0      440.12      444.87     27.16 o
   8  11   0      473.84      517.14     26.65 o
   0  12   0     1222.67     1200.53     23.45 o
   1  12   0        8.33        5.50      1.58 o
   2  12   0      134.59      140.16      3.59 o
   3  12   0      688.47      703.34     14.92 o
   4  12   0      141.08      143.39      4.78 o
   5  12   0      149.61      156.88      5.76 o
   6  12   0        1.47        1.45      9.46 o
   7  12   0      213.57      239.98     14.78 o
   8  12   0       24.72       33.36      6.97 o
   1  13   0      188.40      189.86      4.75 o
   2  13   0       14.36       13.60      1.54 o
   3  13   0      509.43      504.49     12.65 o
   4  13   0      460.57      478.68     12.85 o
   5  13   0      402.71      398.10     12.29 o
   6  13   0       57.73       70.07      9.57 o
   7  13   0      215.88      236.35     13.57 o
   8  13   0      103.15      121.56     11.14 o
   0  14   0      106.45       86.12      5.86 o
   1  14   0      211.43      210.28      5.35 o
   2  14   0     1470.08     1515.15     31.04 o
   3  14   0     1135.64     1198.82     26.54 o
   4  14   0      104.99      111.28      5.94 o
   5  14   0       17.89       12.27      3.72 o
   6  14   0       91.35       78.70      9.46 o
   7  14   0      144.88      132.01     13.46 o
   1  15   0       34.36       33.94      5.04 o
   2  15   0      369.41      355.03     14.69 o
   3  15   0        1.04        2.35      3.60 o
   4  15   0      317.64      329.58     13.30 o
   5  15   0       38.62       34.55      9.58 o
   6  15   0       35.00       33.20     10.68 o
   7  15   0      592.91      578.98     38.67 o
   0  16   0     1415.85     1414.47     53.19 o
   1  16   0      703.01      721.47     20.06 o
   2  16   0      149.76      139.87      7.29 o
   3  16   0      182.93      155.43      8.46 o
   4  16   0      592.79      588.22     21.46 o
   5  16   0       47.66       68.46     12.19 o
   6  16   0        3.59       -7.25      8.80 o
   7  16   0      147.44      130.90     17.31 o
   1  17   0        0.05        2.98      4.82 o
   2  17   0     1151.60     1112.72     41.37 o
   3  17   0        2.18        2.12      2.44 o
   4  17   0      186.06      182.31     21.84 o
   5  17   0      238.64      224.81     17.38 o
   6  17   0       64.03       40.80      7.84 o
   0  18   0      363.46      365.78     22.54 o
   1  18   0     1086.82     1069.58     44.48 o
   2  18   0     1671.97     1721.80     57.91 o
   3  18   0      362.55      383.73     18.80 o
   4  18   0       54.41       65.97      9.00 o
   5  18   0       16.21       13.33      8.73 o
   6  18   0       16.96       11.92      8.46 o
   1  19   0      115.40      109.93      7.21 o
   2  19   0      170.88      166.76     11.09 o
   3  19   0      125.42      107.48     16.78 o
   4  19   0     1419.50     1526.24     71.73 o
   5  19   0       60.45       89.21     16.75 o
   6  19   0      552.42      577.02     37.17 o
   0  20   0      720.85      740.48     82.87 o
   1  20   0       27.40       16.32      5.57 o
   2  20   0      190.97      202.04     13.30 o
   3  20   0        2.39       -2.32      7.83 o
   4  20   0      263.78      276.72     30.14 o
   5  20   0       72.70       95.26     12.44 o
   1  21   0       14.39       25.53      5.79 o
   2  21   0       18.46       13.10      6.20 o
   3  21   0       50.13       50.64      8.94 o
   4  21   0        8.03        7.22      7.54 o
   5  21   0      273.64      311.28     53.58 o
   0  22   0      888.51      889.48     89.39 o
   1  22   0        1.56       -0.82      5.23 o
   2  22   0       46.60       47.63      9.91 o
   3  22   0       35.22      -15.90     43.40 o
   4  22   0       35.66       19.05     11.01 o
   1  23   0      491.36      505.05     44.64 o
   2  23   0      139.43      141.11     17.83 o
   3  23   0       17.81       10.76      9.48 o
   0  24   0      186.49      168.51     26.03 o
   1  24   0       18.26       14.91      9.40 o
   2  24   0        0.01       11.58     13.35 o
  -9   1   1       24.81       19.94      6.63 o
  -8   1   1       32.99       26.78      3.82 o
  -7   1   1        0.15        0.41      1.41 o
  -6   1   1      204.24      195.17      4.97 o
  -5   1   1      206.23      191.06      4.17 o
  -4   1   1      711.65      742.26     10.11 o
  -3   1   1      212.97      206.26      3.09 o
  -2   1   1      601.33      529.94      7.56 o
   1   1   1     3428.11     3232.85     61.26 o
   2   1   1     5826.82     5538.26     74.53 o
   3   1   1       76.14       70.90      1.88 o
   4   1   1      923.96      950.74     15.78 o
   5   1   1     2118.17     2028.96     34.14 o
   6   1   1      332.41      343.50     13.85 o
   7   1   1      132.08      129.57      4.85 o
   8   1   1      739.32      724.71     42.07 o
   9   1   1       56.72       55.98      7.97 o
  -9   2   1      116.92      108.77     13.45 o
  -8   2   1      421.36      419.14     18.78 o
  -7   2   1      362.14      384.75     10.07 o
  -6   2   1     1932.92     1985.77     33.42 o
  -5   2   1      109.79      103.63      3.01 o
  -4   2   1      691.57      720.98     10.47 o
  -3   2   1     4158.71     4064.36     53.80 o
  -2   2   1     4236.23     4159.47     62.45 o
  -1   2   1      852.61      497.04     52.05 o
   0   2   1      224.00      195.50      7.85 o
   1   2   1      217.52      224.16      3.92 o
   2   2   1     1538.75     1393.24     26.53 o
   3   2   1     1537.58     1523.95     19.86 o
   4   2   1      574.58      545.18      8.49 o
   5   2   1      486.23      476.36     10.04 o
   6   2   1       14.22       16.18      2.02 o
   7   2   1      270.34      244.31      8.11 o
   8   2   1        3.41        4.62      4.07 o
   9   2   1      811.91      895.93     65.47 o
  -9   3   1       80.13       96.20     13.94 o
  -8   3   1      398.66      407.44     22.11 o
  -7   3   1      284.04      285.29      8.94 o
  -6   3   1      385.72      396.80      9.65 o
  -5   3   1      132.04      133.80      3.88 o
  -4   3   1      471.39      563.04      8.64 o
  -3   3   1        0.25        1.00      0.57 o
  -2   3   1     6666.61     6437.34    101.17 o
  -1   3   1     9551.39     9131.18    155.69 o
   0   3   1      476.58      434.79      6.76 o
   1   3   1     5377.14     5098.96     80.12 o
   2   3   1     5454.51     5377.72     82.23 o
   3   3   1      447.04      533.34      8.62 o
   4   3   1     2474.90     2472.35     32.87 o
   5   3   1     1533.55     1528.77     28.24 o
   6   3   1       28.12       30.89      2.32 o
   7   3   1      240.70      227.64     10.03 o
   8   3   1       94.95       93.81      8.06 o
   9   3   1       70.41       69.09      8.53 o
  -9   4   1       19.35       20.29      4.86 o
  -8   4   1      321.61      347.57     14.98 o
  -7   4   1        3.88        2.01      1.40 o
  -6   4   1      181.40      185.96      5.94 o
  -5   4   1      589.84      612.74     10.75 o
  -4   4   1     1190.78     1219.51     18.40 o
  -3   4   1     7496.79     7800.76    111.26 o
  -2   4   1      946.92      960.63     14.29 o
  -1   4   1     4852.32     4659.45     61.86 o
   0   4   1     1334.53     1333.72     17.97 o
   1   4   1     2957.12     2923.69     36.16 o
   2   4   1     1676.55     1645.20     24.92 o
   3   4   1     2503.24     2748.10     37.75 o
   4   4   1       46.47       52.53      2.41 o
   5   4   1        7.79        5.11      1.44 o
   6   4   1        0.17        0.70      0.90 o
   7   4   1       20.13       16.66      2.90 o
   8   4   1       52.33       27.91      6.10 o
   9   4   1        1.04        5.63      5.14 o
  -9   5   1      378.04      387.12     20.84 o
  -8   5   1      138.88      121.94      8.65 o
  -7   5   1     1082.22     1100.21     30.46 o
  -6   5   1       22.95       22.80      2.07 o
  -5   5   1      547.48      566.46     11.32 o
  -4   5   1      319.87      330.43      5.69 o
  -3   5   1      734.26      780.38     11.45 o
  -2   5   1     3362.53     3280.14     53.19 o
  -1   5   1      475.96      498.18      7.05 o
   0   5   1     3901.36     3779.39     46.18 o
   1   5   1      980.96      973.85     12.83 o
   2   5   1      452.58      494.04      7.00 o
   3   5   1     2209.57     2239.37     29.24 o
   4   5   1      304.49      352.94      7.47 o
   5   5   1      450.23      422.27     10.17 o
   6   5   1     1508.55     1530.54     41.94 o
   7   5   1        4.84        7.25      3.22 o
   8   5   1      122.17      139.42      8.99 o
   9   5   1        8.97        5.92      8.09 o
  -9   6   1      165.60      184.97     13.94 o
  -8   6   1       20.73       20.97      5.60 o
  -7   6   1       26.76       25.85      4.95 o
  -6   6   1      811.81      847.09     21.59 o
  -5   6   1      135.15      145.47      5.29 o
  -4   6   1       72.57       81.23      3.27 o
  -3   6   1     4334.38     4545.87     64.07 o
  -2   6   1      303.06      331.09      6.73 o
  -1   6   1     9255.20     9197.36    101.84 o
   0   6   1       71.16       51.26      1.69 o
   1   6   1      858.75      800.65     11.10 o
   2   6   1      155.45      129.59      4.41 o
   3   6   1      963.71     1105.18     17.05 o
   4   6   1      395.50      388.35      8.78 o
   5   6   1      398.52      395.47      9.41 o
   6   6   1     1191.59     1227.55     32.50 o
   7   6   1      458.10      471.83     24.30 o
   8   6   1       12.46        5.29      6.07 o
  -9   7   1        2.26       10.64      9.95 o
  -8   7   1      159.29      161.95     13.28 o
  -7   7   1      198.44      205.81      8.12 o
  -6   7   1      181.92      183.75      6.09 o
  -5   7   1      279.72      263.40      5.85 o
  -4   7   1      576.56      642.85     11.61 o
  -3   7   1        8.58        7.70      1.24 o
  -2   7   1      943.20      960.81     15.78 o
  -1   7   1      639.58      650.27      9.26 o
   0   7   1      209.44      260.74      4.84 o
   1   7   1      207.57      190.85      3.79 o
   2   7   1      388.57      386.12      6.53 o
   3   7   1     2817.72     3028.08     41.54 o
   4   7   1       89.55       86.45      4.33 o
   5   7   1       15.96       22.35      2.08 o
   6   7   1       23.08       12.60      2.04 o
   7   7   1        4.78        4.78      4.34 o
   8   7   1       91.71       87.40     10.35 o
  -9   8   1       60.31       71.76     12.08 o
  -8   8   1      257.75      246.18     15.13 o
  -7   8   1        2.12        0.60      3.51 o
  -6   8   1       30.14       24.68      2.07 o
  -5   8   1       14.54        9.86      1.62 o
  -4   8   1      395.24      461.61      8.69 o
  -3   8   1     1544.26     1598.33     25.18 o
  -2   8   1       20.72       33.60      1.79 o
  -1   8   1      138.65      153.94      3.07 o
   0   8   1       44.20       62.20      2.10 o
   1   8   1     1126.26     1221.06     14.37 o
   2   8   1       77.34       63.30      3.10 o
   3   8   1      612.53      741.46     14.48 o
   4   8   1      604.82      692.19     15.52 o
   5   8   1      193.82      174.03      5.37 o
   6   8   1       61.69       71.55      4.74 o
   7   8   1        0.02        3.82      4.49 o
   8   8   1        4.72        3.92      4.89 o
  -9   9   1      168.53      171.62     17.43 o
  -8   9   1        9.76        9.14      3.25 o
  -7   9   1      343.21      353.84     17.95 o
  -6   9   1      162.57      141.67      5.11 o
  -5   9   1      573.03      616.09     14.27 o
  -4   9   1      295.65      278.62      6.47 o
  -3   9   1      599.66      596.76     10.12 o
  -2   9   1     1707.88     1725.77     22.59 o
  -1   9   1       13.93       15.04      1.23 o
   0   9   1       17.62       40.32      1.89 o
   1   9   1     1657.08     1682.14     21.22 o
   2   9   1      614.30      562.95      9.31 o
   3   9   1      475.38      515.40      8.91 o
   4   9   1       18.79       12.73      1.79 o
   5   9   1      747.25      768.99     18.70 o
   6   9   1       10.11        5.23      2.45 o
   7   9   1      330.79      323.32     28.00 o
   8   9   1      415.42      392.54     28.97 o
  -8  10   1       73.06       59.37      6.77 o
  -7  10   1       75.15       52.12      6.71 o
  -6  10   1       83.88      102.75      4.61 o
  -5  10   1      705.08      738.81     16.52 o
  -4  10   1      950.00      967.45     16.46 o
  -3  10   1       51.65       39.87      2.25 o
  -2  10   1       13.43        7.88      1.39 o
  -1  10   1      360.97      356.09      7.81 o
   0  10   1      209.53      201.05      6.01 o
   1  10   1     2248.83     2405.27     29.89 o
   2  10   1      592.59      575.33     10.41 o
   3  10   1      709.98      738.73     13.88 o
   4  10   1      115.71      104.10      3.38 o
   5  10   1      372.94      351.67     10.89 o
   6  10   1      308.22      289.71     11.05 o
   7  10   1      126.78      111.47     16.32 o
   8  10   1       46.09       14.81     25.49 o
  -8  11   1       18.79       18.84      8.41 o
  -7  11   1      322.76      281.08     17.41 o
  -6  11   1       39.73       31.71      2.63 o
  -5  11   1      158.22      152.85      5.05 o
  -4  11   1      163.23      148.29      4.85 o
  -3  11   1      191.07      196.57      4.74 o
  -2  11   1     1621.74     1759.98     27.76 o
  -1  11   1        0.00       -0.11      1.36 o
   0  11   1     1115.11     1287.83     16.35 o
   1  11   1      237.94      245.29      5.36 o
   2  11   1        8.83        9.17      1.66 o
   3  11   1      488.05      486.00      9.39 o
   4  11   1      120.00      114.61      4.22 o
   5  11   1      424.56      377.36     11.76 o
   6  11   1       95.56       90.12     15.10 o
   7  11   1       34.00       31.69      6.15 o
   8  11   1      124.47      126.53     20.77 o
  -8  12   1       78.22       65.85     11.69 o
  -7  12   1        0.00       -1.76      7.12 o
  -6  12   1       94.96       83.11      5.75 o
  -5  12   1       30.30       31.52      2.41 o
  -4  12   1      318.24      321.51      8.18 o
  -3  12   1      303.17      304.94      6.36 o
  -2  12   1     1073.34     1121.24     18.84 o
  -1  12   1       80.67       86.49      3.07 o
   0  12   1       27.03       19.26      1.88 o
   1  12   1       76.14       91.02      3.19 o
   2  12   1      339.48      364.40      8.10 o
   3  12   1      674.53      696.78     15.36 o
   4  12   1      102.05      108.21      4.41 o
   5  12   1       16.98       18.19      2.54 o
   6  12   1       58.23       51.93      7.82 o
   7  12   1      348.51      331.97     20.26 o
   8  12   1       42.16       53.40      9.57 o
  -8  13   1      153.04      143.29     12.03 o
  -7  13   1      166.62      153.86     13.48 o
  -6  13   1      637.52      617.67     25.50 o
  -5  13   1     1207.08     1262.69     32.84 o
  -4  13   1       19.80       21.25      3.03 o
  -3  13   1        1.93        0.13      1.45 o
  -2  13   1       29.86       34.65      3.40 o
  -1  13   1      848.32      890.04     21.01 o
   0  13   1      264.58      253.01      6.55 o
   1  13   1     2570.51     2630.07     34.83 o
   2  13   1     1844.94     1924.61     33.50 o
   3  13   1      715.65      661.67     14.79 o
   4  13   1      145.88      170.31      5.61 o
   5  13   1     1339.40     1373.96     46.75 o
   6  13   1        0.63        1.00      4.70 o
   7  13   1        1.61       -7.97     15.46 o
  -8  14   1      363.60      384.27     24.95 o
  -7  14   1        0.01       -1.43      5.89 o
  -6  14   1      291.32      293.42     18.22 o
  -5  14   1      178.11      174.80     10.34 o
  -4  14   1      109.52      119.88      6.31 o
  -3  14   1     7069.71     7479.08    143.06 o
  -2  14   1     1040.96     1124.22     24.90 o
  -1  14   1        2.44        1.38      1.54 o
   0  14   1      127.73      120.49      4.99 o
   1  14   1      836.24      893.13     18.30 o
   2  14   1       68.43       67.03      4.26 o
   3  14   1      782.13      831.74     21.77 o
   4  14   1      167.09      161.74      6.86 o
   5  14   1       62.45       53.22      5.06 o
   6  14   1      231.40      262.40     15.28 o
   7  14   1      319.92      334.25     20.10 o
  -7  15   1       20.35        7.96      6.80 o
  -6  15   1        1.61        3.52      6.00 o
  -5  15   1       13.99        9.39      4.86 o
  -4  15   1        0.20        3.68      3.04 o
  -3  15   1       28.71       44.15      5.00 o
  -2  15   1      111.82      119.63      7.61 o
  -1  15   1        0.86        3.06      2.13 o
   0  15   1       42.18       32.97      3.97 o
   1  15   1       35.49       40.41      3.67 o
   2  15   1      380.56      389.06     12.67 o
   3  15   1      334.07      324.32      9.16 o
   4  15   1     1678.82     1809.45     58.44 o
   5  15   1      395.91      427.90     21.77 o
   6  15   1       63.67       40.22      7.61 o
   7  15   1        1.29       -7.67      5.20 o
  -7  16   1        5.67        1.51      6.48 o
  -6  16   1      129.88      156.02     13.29 o
  -5  16   1      284.88      278.66     27.56 o
  -4  16   1        1.22        2.27      2.31 o
  -3  16   1      601.75      653.01     21.19 o
  -2  16   1       27.55       29.88      5.80 o
  -1  16   1      638.67      607.37     17.31 o
   0  16   1       59.87       71.37      4.80 o
   1  16   1     1059.89     1100.33     26.77 o
   2  16   1       16.77       14.25      3.02 o
   3  16   1     1324.99     1338.74     38.61 o
   4  16   1      220.55      191.36     13.80 o
   5  16   1       48.47       39.33      9.02 o
   6  16   1      234.17      244.36     20.16 o
   7  16   1      288.60      290.60     30.13 o
  -7  17   1       31.88       47.17     10.70 o
  -6  17   1       22.05        4.52     30.43 o
  -5  17   1      283.03      312.09     15.88 o
  -4  17   1       46.87       58.87     16.50 o
  -3  17   1      616.45      591.07     24.14 o
  -2  17   1     1389.16     1435.67     44.25 o
  -1  17   1       71.68       67.58      5.84 o
   0  17   1      471.86      465.01     17.24 o
   1  17   1      821.26      773.43     27.99 o
   2  17   1       96.77       92.38      4.73 o
   3  17   1      429.63      459.91     17.97 o
   4  17   1      149.47      128.76     15.42 o
   5  17   1      707.83      780.91     42.41 o
   6  17   1      351.67      370.54     29.39 o
  -6  18   1      998.26     1094.09     60.62 o
  -5  18   1      196.96      242.36     21.79 o
  -4  18   1      322.03      388.23     26.96 o
  -3  18   1      201.83      190.95     14.23 o
  -2  18   1      342.56      364.89     16.25 o
  -1  18   1      482.53      486.24     31.80 o
   0  18   1       21.58       12.28      6.45 o
   1  18   1        5.83        4.54      4.37 o
   2  18   1        4.84        4.00      4.51 o
   3  18   1      446.19      455.61     21.43 o
   4  18   1      124.43       96.78     11.66 o
   5  18   1       16.82        9.38      8.32 o
   6  18   1       42.70       25.39      7.88 o
  -6  19   1       38.57       29.44     27.82 o
  -5  19   1       31.77       28.30      9.20 o
  -4  19   1        0.12        0.20      7.28 o
  -3  19   1      152.40      142.56     13.55 o
  -2  19   1       57.16       50.81      6.71 o
  -1  19   1      106.10       98.48      7.55 o
   0  19   1       37.56       16.65      5.93 o
   1  19   1      887.06      805.77     35.66 o
   2  19   1      120.32      116.42      8.44 o
   3  19   1      208.21      219.08     23.95 o
   4  19   1        1.48       -0.41      5.49 o
   5  19   1      134.57      127.64     14.35 o
  -5  20   1      138.03      127.80     20.70 o
  -4  20   1      337.15      356.07     33.92 o
  -3  20   1       16.51       -5.26     15.11 o
  -2  20   1        0.17        6.89      4.86 o
  -1  20   1      154.15      137.88     12.94 o
   0  20   1      110.66      113.53     11.45 o
   1  20   1      126.93      128.06     13.48 o
   2  20   1      243.88      264.55     25.99 o
   3  20   1      340.45      374.11     19.40 o
   4  20   1       54.85       61.06     12.10 o
   5  20   1       40.82       25.05     11.16 o
  -5  21   1      235.67      263.20     36.96 o
  -4  21   1      277.60      280.45     30.57 o
  -3  21   1       16.48       16.50      7.73 o
  -2  21   1       28.21       25.66     13.43 o
  -1  21   1        4.24        5.26      4.87 o
   0  21   1      289.75      299.58     20.57 o
   1  21   1      343.54      271.30     25.35 o
   2  21   1        7.35        8.29     10.56 o
   3  21   1      179.44      174.79     22.73 o
   4  21   1       43.90       28.67     10.27 o
  -4  22   1       15.91       11.96      8.03 o
  -3  22   1      173.47      168.48     19.61 o
  -2  22   1        0.89        3.55      8.77 o
  -1  22   1      155.09      137.13     15.58 o
   0  22   1        0.44       -4.60      5.44 o
   1  22   1       23.72       34.56      8.27 o
   2  22   1       88.97      129.78     16.98 o
   3  22   1        0.97        7.92      8.70 o
   4  22   1       18.08        7.38     42.82 o
  -3  23   1       40.72       38.88      9.79 o
  -2  23   1       17.87        8.19      8.38 o
  -1  23   1        0.39        0.17      6.79 o
   0  23   1        4.87        5.09      5.96 o
   1  23   1       23.49       18.16      9.21 o
   2  23   1      103.65       67.17     12.28 o
   3  23   1        0.76        7.40     10.42 o
  -2  24   1        4.57        6.00     11.54 o
  -1  24   1      103.63       48.80     41.16 o
   0  24   1      200.56      203.56     30.80 o
   1  24   1       52.45       57.60     21.48 o
   2  24   1      103.71      131.73     18.78 o
  -9   0   2      407.01      442.29     41.87 o
  -8   0   2        8.89        6.64      5.06 o
  -7   0   2       73.33       69.52      6.37 o
  -6   0   2     1019.64     1021.31     26.00 o
  -5   0   2      150.82      165.99      5.60 o
  -4   0   2     1309.06     1369.69     26.18 o
  -3   0   2       71.22       55.77      1.89 o
  -2   0   2      296.71      254.55      6.51 o
  -1   0   2     4368.50     4296.77    107.08 o
   0   0   2     1517.25     1501.23     50.33 o
   1   0   2      445.04      388.39     16.08 o
   2   0   2     1110.27     1114.83     27.97 o
   3   0   2     2788.30     2781.61     61.24 o
   4   0   2     1673.04     1780.37     39.29 o
   5   0   2     2146.46     2156.98     66.75 o
   6   0   2     3134.04     3242.24    111.71 o
   7   0   2      165.97      133.59     29.29 o
   8   0   2       16.18       23.24      8.89 o
  -9   1   2      330.05      321.29     25.93 o
  -8   1   2      383.18      379.61     16.81 o
  -7   1   2       70.92       69.35      2.80 o
  -6   1   2      501.72      493.87     10.74 o
  -5   1   2      817.21      836.87     14.78 o
  -4   1   2     1004.58     1043.70     17.43 o
  -3   1   2     1055.15     1044.49     14.54 o
  -2   1   2       91.31       77.74      1.68 o
  -1   1   2    21992.27     2850.51    339.39 o
   0   1   2      677.49      681.04     14.48 o
   1   1   2     6147.88     5927.50    148.40 o
   2   1   2     5933.01     5952.83     99.43 o
   3   1   2      764.70      844.88     13.25 o
   4   1   2       13.97       15.11      1.62 o
   5   1   2        1.58        0.87      1.36 o
   6   1   2      241.45      224.01      8.85 o
   7   1   2       10.90       14.28      5.80 o
   8   1   2        4.09        5.67      4.16 o
  -9   2   2       85.47       80.90      8.52 o
  -8   2   2      109.97      110.17      8.35 o
  -7   2   2      334.99      331.69     11.40 o
  -6   2   2      116.15      117.26      3.34 o
  -5   2   2      943.58      916.40     18.61 o
  -4   2   2       27.29       28.00      1.45 o
  -3   2   2       10.46        8.72      0.94 o
  -2   2   2     7374.04     7043.78    118.24 o
  -1   2   2     7296.62     6844.36    121.51 o
   0   2   2     6701.85     6157.60     95.29 o
   1   2   2      410.16      440.35      7.67 o
   2   2   2      108.09      114.06      3.22 o
   3   2   2     1437.08     1572.68     23.80 o
   4   2   2      998.19     1010.01     15.82 o
   5   2   2        1.60        3.34      1.29 o
   6   2   2      997.65     1002.27     30.20 o
   7   2   2        6.94        6.40      3.24 o
   8   2   2       18.68        6.26     14.91 o
  -9   3   2       61.61       47.15      7.38 o
  -8   3   2      283.46      307.55     15.52 o
  -7   3   2      514.90      519.80     13.24 o
  -6   3   2      199.29      193.20      6.99 o
  -5   3   2     4217.45     4239.88     58.90 o
  -4   3   2      845.92      750.79     10.81 o
  -3   3   2       88.72       87.93      4.47 o
  -2   3   2    10802.54    10445.66    163.38 o
  -1   3   2      765.90      740.99     12.09 o
   0   3   2    12578.20    11735.68    181.57 o
   1   3   2      119.67      117.81      3.24 o
   2   3   2      587.96      701.22     11.96 o
   3   3   2      587.16      565.15     10.43 o
   4   3   2     1139.42     1101.82     20.20 o
   5   3   2       16.08       13.54      1.83 o
   6   3   2       39.86       37.60      3.97 o
   7   3   2       84.80       93.10      6.25 o
   8   3   2        2.53       -3.73      4.30 o
  -9   4   2      619.06      637.23     47.17 o
  -8   4   2      785.07      793.08     32.60 o
  -7   4   2     1222.66     1213.36     35.54 o
  -6   4   2       11.35       10.69      1.87 o
  -5   4   2      212.56      209.05      4.80 o
  -4   4   2      562.24      515.30      8.84 o
  -3   4   2      532.02      537.10      7.90 o
  -2   4   2      663.03      729.73     11.35 o
  -1   4   2       86.00       94.06      3.33 o
   0   4   2    16509.56    15854.02    267.31 o
   1   4   2     2431.83     2458.00     36.27 o
   2   4   2      228.49      235.45      5.21 o
   3   4   2     2937.11     2930.08     45.13 o
   4   4   2        0.21        1.95      1.35 o
   5   4   2       40.10       43.74      2.64 o
   6   4   2     3797.60     3900.50     95.13 o
   7   4   2       97.51       74.72      7.91 o
   8   4   2      527.54      523.45     47.43 o
  -9   5   2       83.50       89.60      9.15 o
  -8   5   2       42.52       37.23      5.72 o
  -7   5   2       57.37       53.36      3.89 o
  -6   5   2       19.46       18.17      1.70 o
  -5   5   2      776.00      855.35     13.37 o
  -4   5   2     1051.74     1116.23     15.96 o
  -3   5   2      954.11     1026.03     18.02 o
  -2   5   2     3095.77     3003.62     43.08 o
  -1   5   2     1226.63     1136.82     15.27 o
   0   5   2      145.15      136.12      2.90 o
   1   5   2      784.05      837.03     11.64 o
   2   5   2      877.38      840.93     12.34 o
   3   5   2      194.32      231.90      5.31 o
   4   5   2        8.34        9.15      1.99 o
   5   5   2      111.71      109.78      5.17 o
   6   5   2      258.87      263.49      8.52 o
   7   5   2       68.36       48.84     13.30 o
   8   5   2      183.52      176.43     22.18 o
  -9   6   2       13.88        5.43      7.02 o
  -8   6   2      170.05      159.71     10.11 o
  -7   6   2      146.62      135.28      5.07 o
  -6   6   2       26.54       30.42      2.08 o
  -5   6   2        1.12        1.22      0.83 o
  -4   6   2       17.54       16.28      0.88 o
  -3   6   2        8.65        9.78      1.25 o
  -2   6   2      186.45      191.58      4.08 o
  -1   6   2        0.02        1.60      0.84 o
   0   6   2     3498.94     3505.52     46.75 o
   1   6   2      359.41      371.95      6.00 o
   2   6   2     1067.99     1218.70     19.10 o
   3   6   2      164.66      183.70      4.93 o
   4   6   2       13.02        9.96      2.12 o
   5   6   2      164.23      152.02      6.63 o
   6   6   2      248.09      210.16      9.74 o
   7   6   2        7.02        2.28      6.62 o
   8   6   2      250.85      253.63     21.79 o
  -9   7   2      388.80      440.82     32.25 o
  -8   7   2      295.36      300.44     19.20 o
  -7   7   2       17.63       24.84      2.62 o
  -6   7   2      360.22      359.23      9.68 o
  -5   7   2      415.02      401.40      7.66 o
  -4   7   2     1321.86     1378.31     20.68 o
  -3   7   2     1173.16     1300.59     17.92 o
  -2   7   2     1164.59     1166.55     18.55 o
  -1   7   2      104.11       94.69      2.41 o
   0   7   2     7847.70     8343.26     97.14 o
   1   7   2      551.70      561.37      8.20 o
   2   7   2     1513.79     1547.60     19.03 o
   3   7   2      195.36      224.07      7.16 o
   4   7   2       57.94       44.30      4.58 o
   5   7   2      176.71      160.82      9.85 o
   6   7   2        0.05        0.67      1.55 o
   7   7   2      222.86      195.11     15.16 o
   8   7   2      206.57      208.62     15.89 o
  -9   8   2      725.21      669.85     42.25 o
  -8   8   2      101.76       75.33     15.21 o
  -7   8   2      114.92      114.11      4.86 o
  -6   8   2      534.79      534.10     16.29 o
  -5   8   2      181.50      180.45      4.78 o
  -4   8   2     1236.11     1255.76     21.94 o
  -3   8   2       84.93      124.61      3.11 o
  -2   8   2      244.32      195.89      3.53 o
  -1   8   2      752.35      711.09      8.32 o
   0   8   2     1059.27     1024.99     12.03 o
   1   8   2      151.83      198.42      8.29 o
   2   8   2      536.03      559.27     10.18 o
   3   8   2     3025.72     3040.06     50.56 o
   4   8   2       81.05       97.13      5.92 o
   5   8   2      286.80      277.28      9.14 o
   6   8   2       39.51       48.34      4.85 o
   7   8   2      308.33      284.18     16.65 o
   8   8   2      409.79      418.09     36.13 o
  -9   9   2       17.18        3.25     10.25 o
  -8   9   2       45.15       44.78      7.33 o
  -7   9   2       15.52       17.26      3.62 o
  -6   9   2      428.99      436.15     11.53 o
  -5   9   2       84.69       91.16      3.53 o
  -4   9   2       27.41       32.04      2.28 o
  -3   9   2      251.52      249.31      4.94 o
  -2   9   2        6.48        4.51      1.09 o
  -1   9   2      352.05      433.51      7.46 o
   0   9   2       33.45       32.19      1.86 o
   1   9   2      994.14     1078.68     15.43 o
   2   9   2       10.00       10.55      1.03 o
   3   9   2     1725.60     1729.57     29.89 o
   4   9   2      122.17      127.42      4.86 o
   5   9   2       27.11       19.24      4.01 o
   6   9   2      106.10       93.46      6.73 o
   7   9   2      340.11      326.79     20.87 o
   8   9   2        2.35       -8.79     10.94 o
  -9  10   2        2.69        9.12      6.88 o
  -8  10   2       70.23       64.01     11.50 o
  -7  10   2       26.53       21.01      3.07 o
  -6  10   2      336.63      334.11     10.10 o
  -5  10   2       50.94       55.41      2.75 o
  -4  10   2      276.08      276.33      7.78 o
  -3  10   2        0.00        0.31      1.34 o
  -2  10   2      399.00      361.31      6.61 o
  -1  10   2      538.60      576.82      9.73 o
   0  10   2     1432.29     1660.19     22.89 o
   1  10   2      687.31      694.84     10.08 o
   2  10   2      964.50     1066.93     16.62 o
   3  10   2      388.16      366.37      9.71 o
   4  10   2      140.74      126.80      5.18 o
   5  10   2       27.69       15.76      3.12 o
   6  10   2      551.28      542.56     21.07 o
   7  10   2       74.07       78.40      9.70 o
   8  10   2        2.77        6.78      5.34 o
  -8  11   2      220.74      225.54     18.67 o
  -7  11   2       12.02       12.15      4.02 o
  -6  11   2       97.68       99.41      5.51 o
  -5  11   2      740.78      745.17     16.89 o
  -4  11   2      351.24      356.35     14.09 o
  -3  11   2     2193.73     2238.23     41.45 o
  -2  11   2      661.51      662.66     11.80 o
  -1  11   2     2995.25     3153.52     42.66 o
   0  11   2       20.81       20.43      2.07 o
   1  11   2      875.45      903.67     14.83 o
   2  11   2      903.04      898.75     16.45 o
   3  11   2      445.79      476.87     10.80 o
   4  11   2       54.24       60.37      4.54 o
   5  11   2       54.11       57.99      5.98 o
   6  11   2      120.11      127.72     10.26 o
   7  11   2       85.78       90.78     11.99 o
  -8  12   2        1.38        3.80     10.24 o
  -7  12   2      957.62     1012.53     54.66 o
  -6  12   2       58.09       59.07      4.34 o
  -5  12   2      120.05      119.81      5.00 o
  -4  12   2      824.57      866.82     18.24 o
  -3  12   2       32.62       31.51      2.54 o
  -2  12   2      192.78      178.37      6.88 o
  -1  12   2      314.86      367.20      6.76 o
   0  12   2      851.08      898.11     15.35 o
   1  12   2      387.37      393.58      8.21 o
   2  12   2      298.18      292.51      7.58 o
   3  12   2      563.35      538.07     14.35 o
   4  12   2       71.95       71.54      5.21 o
   5  12   2        9.13        4.43      3.27 o
   6  12   2     1409.33     1395.34     70.40 o
   7  12   2        5.08       -4.51      5.58 o
  -8  13   2        3.27        3.83      7.07 o
  -7  13   2       64.08       50.88      7.83 o
  -6  13   2       44.74       50.90      5.35 o
  -5  13   2       49.78       45.74      3.61 o
  -4  13   2       41.50       41.11      6.12 o
  -3  13   2      517.19      534.69     13.70 o
  -2  13   2       57.64       58.96      3.06 o
  -1  13   2      118.39      129.84      7.42 o
   0  13   2       45.27       37.98      2.38 o
   1  13   2       49.18       43.59      2.54 o
   2  13   2      681.72      728.46     16.98 o
   3  13   2      492.56      521.18     13.12 o
   4  13   2      133.23      142.37      7.67 o
   5  13   2      277.94      259.30     13.03 o
   6  13   2        4.02        2.30      5.15 o
   7  13   2       18.13       24.74      6.85 o
  -8  14   2        4.12        4.50      8.35 o
  -7  14   2       37.36       30.37      6.93 o
  -6  14   2      116.39      118.30      9.11 o
  -5  14   2       10.51       10.59      2.92 o
  -4  14   2      161.53      181.52      7.59 o
  -3  14   2      242.28      241.89     10.47 o
  -2  14   2       29.15       28.54      3.88 o
  -1  14   2      350.85      330.75      7.85 o
   0  14   2      299.18      299.58      7.54 o
   1  14   2       11.50       14.48      2.28 o
   2  14   2       81.79       84.12      6.43 o
   3  14   2      769.11      834.13     23.71 o
   4  14   2      545.81      514.14     20.02 o
   5  14   2      172.49      215.73     18.86 o
   6  14   2       52.09       31.90     12.71 o
   7  14   2       11.14        1.60      6.53 o
  -7  15   2      277.96      298.99     25.75 o
  -6  15   2       63.29       51.05      9.06 o
  -5  15   2      118.25      134.34     19.75 o
  -4  15   2      277.21      275.54     12.87 o
  -3  15   2     2879.24     3058.64     81.71 o
  -2  15   2      826.27      856.71     24.56 o
  -1  15   2      583.34      565.64     15.51 o
   0  15   2        6.30        8.03      2.43 o
   1  15   2       61.34       65.98      3.87 o
   2  15   2     2645.86     2707.57     69.25 o
   3  15   2      444.02      434.93     22.01 o
   4  15   2        6.47        5.53      4.92 o
   5  15   2      131.94      180.51     13.34 o
   6  15   2      187.68      194.42     21.38 o
   7  15   2       29.82       11.03      7.87 o
  -7  16   2      120.61      144.39     26.20 o
  -6  16   2      212.91      216.64     18.82 o
  -5  16   2      270.67      283.55     38.11 o
  -4  16   2      289.76      305.23     24.99 o
  -3  16   2      682.15      681.61     23.10 o
  -2  16   2       39.57       30.50      6.10 o
  -1  16   2     1462.58     1469.67     48.35 o
   0  16   2      212.36      196.84      7.77 o
   1  16   2       89.99       98.29      5.76 o
   2  16   2      389.01      374.08     13.73 o
   3  16   2      221.20      243.82     11.02 o
   4  16   2      499.63      518.80     21.81 o
   5  16   2       23.40       41.74     10.52 o
   6  16   2      302.06      314.77     22.39 o
  -7  17   2      243.30      251.56     37.86 o
  -6  17   2       11.23       13.32     10.64 o
  -5  17   2       45.58       44.74     11.63 o
  -4  17   2      359.09      371.50     22.91 o
  -3  17   2      451.72      450.70     21.86 o
  -2  17   2       56.88       47.55      5.23 o
  -1  17   2      393.91      356.68     16.24 o
   0  17   2      226.39      260.92     12.75 o
   1  17   2       76.76       69.74      4.73 o
   2  17   2        0.12        1.00      3.22 o
   3  17   2      373.44      354.44     15.53 o
   4  17   2       86.40       90.31      7.10 o
   5  17   2        0.45        0.56      6.94 o
   6  17   2      198.68      217.65     17.06 o
  -6  18   2       57.27       24.74      9.44 o
  -5  18   2       24.57       18.03     25.13 o
  -4  18   2       90.98       92.15     17.81 o
  -3  18   2        8.45       10.11      4.36 o
  -2  18   2       48.21       39.32      5.72 o
  -1  18   2      172.77      159.68     12.05 o
   0  18   2       62.33       51.74      5.73 o
   1  18   2        0.39        7.16      3.94 o
   2  18   2       43.40       41.35      5.20 o
   3  18   2      612.07      650.61     38.02 o
   4  18   2        0.63       -6.78      6.26 o
   5  18   2       99.13       44.36     16.28 o
  -6  19   2        7.05        0.31      9.42 o
  -5  19   2      232.79      258.86     23.41 o
  -4  19   2        0.24       -1.50      9.06 o
  -3  19   2        0.27      -10.15      6.84 o
  -2  19   2      196.97      194.16     13.23 o
  -1  19   2      291.95      300.64     22.35 o
   0  19   2     1297.68     1270.43     64.22 o
   1  19   2      821.10      825.28     44.64 o
   2  19   2       58.02       65.32      6.36 o
   3  19   2      111.03      109.06     15.71 o
   4  19   2       71.62       72.40     11.94 o
   5  19   2       63.44       69.60     15.66 o
  -6  20   2        0.19      -11.01     20.51 o
  -5  20   2       42.41       -3.76     55.73 o
  -4  20   2      518.38      641.25     38.63 o
  -3  20   2        0.10       -1.98      6.64 o
  -2  20   2      531.47      544.73     35.60 o
  -1  20   2      127.12      157.57     10.40 o
   0  20   2      380.52      334.24     16.07 o
   1  20   2       97.44      126.56     11.60 o
   2  20   2      338.70      351.22     38.83 o
   3  20   2      294.51      350.64     56.41 o
   4  20   2      338.46      330.13     48.82 o
   5  20   2        0.01        0.34     16.16 o
  -5  21   2       63.66       44.70     19.37 o
  -4  21   2      464.10      486.78     31.92 o
  -3  21   2      110.60      113.57     13.63 o
  -2  21   2       28.22       17.86      6.79 o
  -1  21   2       77.84       57.48     10.28 o
   0  21   2      161.81      150.11     13.17 o
   1  21   2      245.34      194.73     42.50 o
   2  21   2        7.69       -1.42      4.45 o
   3  21   2        1.32       -6.37      6.28 o
   4  21   2      116.21       98.62     24.71 o
  -4  22   2      110.32      112.56     16.44 o
  -3  22   2        0.97       -5.08      7.44 o
  -2  22   2      871.56      962.21     79.26 o
  -1  22   2       96.70      118.23     20.70 o
   0  22   2        0.05       -7.97      5.31 o
   1  22   2      111.01       75.15     14.96 o
   2  22   2       20.45       35.51     11.63 o
   3  22   2       49.46       28.36     13.42 o
  -3  23   2       51.29       49.76     14.54 o
  -2  23   2       20.51       27.83      9.29 o
  -1  23   2      100.39       30.64     23.73 o
   0  23   2      218.48      198.66     26.67 o
   1  23   2        5.58      -11.84      7.89 o
   2  23   2      217.93      200.30     32.08 o
  -2  24   2      119.22      136.77     16.63 o
  -1  24   2      110.01       90.43     12.72 o
   0  24   2       65.71       54.04     18.70 o
   1  24   2       95.00       56.87     15.51 o
  -9   1   3       51.43       51.13      5.36 o
  -8   1   3       92.06       83.77      8.34 o
  -7   1   3      412.08      427.13     10.10 o
  -6   1   3     3146.04     3244.94     47.73 o
  -5   1   3      181.50      203.05      4.62 o
  -4   1   3       38.05       29.62      1.64 o
  -3   1   3        0.05        2.04      0.87 o
  -2   1   3     3551.42     3547.21     61.39 o
  -1   1   3     5985.97     5606.98    108.26 o
   0   1   3      313.91      310.00      6.86 o
   1   1   3      141.14      124.13      8.25 o
   2   1   3       44.98       54.24      2.48 o
   3   1   3      912.97      941.05     17.94 o
   4   1   3      839.03      849.82     17.75 o
   5   1   3      513.55      511.27     11.89 o
   6   1   3      735.69      666.32     27.32 o
   7   1   3       13.79       15.07      4.99 o
   8   1   3      212.84      194.77     16.37 o
  -9   2   3        1.40        0.43      3.39 o
  -8   2   3      194.18      213.40      9.03 o
  -7   2   3      448.46      454.01     14.05 o
  -6   2   3      764.32      755.38     19.01 o
  -5   2   3       94.17      102.80      3.34 o
  -4   2   3     1597.36     1590.85     24.03 o
  -3   2   3     2829.52     2691.82     39.46 o
  -2   2   3     2666.01     2645.74     43.33 o
  -1   2   3        0.06        0.93      1.26 o
   0   2   3    10920.63    10218.02    192.85 o
   1   2   3     1038.98     1019.63     18.38 o
   2   2   3      406.32      458.16     10.60 o
   3   2   3     2840.72     2954.95     48.29 o
   4   2   3     1352.96     1301.40     24.46 o
   5   2   3      159.26      158.23      6.95 o
   6   2   3       22.77       12.75      1.89 o
   7   2   3      434.74      452.40     31.14 o
   8   2   3       97.14      104.38     19.06 o
  -9   3   3      172.36      168.44     17.48 o
  -8   3   3       21.69       13.61      3.71 o
  -7   3   3       31.84       31.40      1.96 o
  -6   3   3      170.00      171.48      5.24 o
  -5   3   3       18.99       22.40      1.90 o
  -4   3   3     1385.03     1368.97     25.22 o
  -3   3   3       80.16       72.04      2.60 o
  -2   3   3      139.40      143.20      4.28 o
  -1   3   3     1063.35     1102.58     17.24 o
   0   3   3      264.55      255.45      5.14 o
   1   3   3       27.78       13.13      1.90 o
   2   3   3       28.84       33.83      1.75 o
   3   3   3        3.37        8.71      1.08 o
   4   3   3     1014.95     1015.44     21.64 o
   5   3   3       33.30       30.94      3.22 o
   6   3   3        3.19        2.56      1.51 o
   7   3   3       38.16       54.53     11.02 o
   8   3   3      372.71      320.38     28.77 o
  -9   4   3      231.54      219.13     16.74 o
  -8   4   3      405.79      417.13     19.86 o
  -7   4   3      314.99      332.77     10.29 o
  -6   4   3      124.75      132.67      4.32 o
  -5   4   3      223.03      248.96      7.38 o
  -4   4   3      511.55      528.85     10.18 o
  -3   4   3       29.85       34.32      2.41 o
  -2   4   3     2070.15     2035.80     31.66 o
  -1   4   3       56.89       57.72      2.66 o
   0   4   3     4122.59     4126.17     62.97 o
   1   4   3     1041.33     1063.97     17.31 o
   2   4   3      177.23      210.97      5.87 o
   3   4   3      202.92      238.95     10.27 o
   4   4   3      494.17      521.39     12.71 o
   5   4   3     2032.77     2112.50     55.01 o
   6   4   3        3.74        5.10      2.17 o
   7   4   3        0.01        2.47      4.32 o
   8   4   3       48.54       58.44     17.55 o
  -9   5   3       15.79       11.07      6.98 o
  -8   5   3       91.78       89.70      7.30 o
  -7   5   3        1.48        4.02      2.65 o
  -6   5   3      288.74      275.37     12.70 o
  -5   5   3      203.90      228.49      7.50 o
  -4   5   3      766.40      755.59     15.05 o
  -3   5   3     1374.30     1403.91     25.51 o
  -2   5   3     7443.23     7595.66     89.75 o
  -1   5   3      139.26      151.17      3.24 o
   0   5   3     1415.36     1423.14     19.99 o
   1   5   3     1218.12     1086.75     15.99 o
   2   5   3       46.57       48.80      3.11 o
   3   5   3        0.16       -0.15      1.57 o
   4   5   3      657.38      652.30     18.26 o
   5   5   3      655.60      633.27     19.61 o
   6   5   3      101.27       83.58      5.57 o
   7   5   3       27.36       17.35      6.50 o
   8   5   3      166.45      154.77     26.29 o
  -9   6   3        4.48        4.19      5.77 o
  -8   6   3      508.63      484.30     25.06 o
  -7   6   3      249.43      268.06     12.39 o
  -6   6   3        7.89        5.18      3.74 o
  -5   6   3     1171.83     1197.01     26.53 o
  -4   6   3       48.90       40.46      4.62 o
  -3   6   3      652.04      577.77     14.86 o
  -2   6   3     1867.82     1969.07     31.36 o
  -1   6   3     1645.30     1713.97     19.77 o
   0   6   3     3691.52     3551.46     47.13 o
   1   6   3     1401.04     1514.73     20.23 o
   2   6   3     2007.12     2193.35     30.28 o
   3   6   3        0.30        1.26      1.92 o
   4   6   3      132.85      120.97      5.06 o
   5   6   3     1921.76     1911.66     57.09 o
   6   6   3        0.19       -0.12      2.66 o
   7   6   3        0.23        5.35      5.18 o
   8   6   3      167.00       77.99     18.51 o
  -9   7   3        0.71        2.18      4.87 o
  -8   7   3       41.49       63.44      6.26 o
  -7   7   3      610.64      645.04     28.30 o
  -6   7   3       82.00       66.80      5.77 o
  -5   7   3       52.17       58.09      3.85 o
  -4   7   3        4.45       10.45      1.85 o
  -3   7   3       30.98       27.74      1.81 o
  -2   7   3     1663.77     1744.72     21.13 o
  -1   7   3     3186.47     3269.49     44.28 o
   0   7   3        2.98        4.14      1.44 o
   1   7   3     1615.92     1637.12     21.35 o
   2   7   3      473.14      498.09      9.30 o
   3   7   3      307.07      343.44      8.22 o
   4   7   3      321.62      322.38     10.19 o
   5   7   3       29.95       35.41      3.86 o
   6   7   3       89.86       92.72      8.41 o
   7   7   3      394.96      427.33     34.06 o
   8   7   3      129.30      150.26     19.20 o
  -9   8   3       44.03       40.06      9.91 o
  -8   8   3        3.32        0.59      4.62 o
  -7   8   3       21.85       17.72      4.02 o
  -6   8   3       42.94       54.69      4.64 o
  -5   8   3      432.65      406.32     12.24 o
  -4   8   3      433.78      467.40     12.77 o
  -3   8   3      106.36      113.90      4.54 o
  -2   8   3       75.15       75.33      2.91 o
  -1   8   3       45.42       47.92      2.40 o
   0   8   3       75.26       97.15      3.09 o
   1   8   3      520.21      519.77      8.07 o
   2   8   3       49.81       44.24      1.99 o
   3   8   3        7.53        7.39      2.60 o
   4   8   3      210.34      206.83      8.55 o
   5   8   3       47.66       44.77      5.13 o
   6   8   3       29.94       27.44      5.41 o
   7   8   3        6.64        8.46      8.47 o
   8   8   3      101.64      104.20     21.97 o
  -9   9   3      221.86      255.43     23.13 o
  -8   9   3      245.65      197.47     15.82 o
  -7   9   3       94.12       73.55      5.82 o
  -6   9   3      920.41      878.07     29.89 o
  -5   9   3        4.26        2.44      2.35 o
  -4   9   3      507.01      506.07     12.55 o
  -3   9   3     1755.10     1877.67     32.44 o
  -2   9   3      490.47      519.10      9.22 o
  -1   9   3      768.69      728.63     12.64 o
   0   9   3      272.37      264.10      4.94 o
   1   9   3     2004.29     2180.01     33.78 o
   2   9   3        0.42        0.43      0.92 o
   3   9   3      396.69      375.10      8.96 o
   4   9   3      148.94      114.32      7.15 o
   5   9   3       13.72        1.70      3.87 o
   6   9   3      499.11      562.93     29.12 o
   7   9   3      373.71      418.55     29.38 o
  -9  10   3       15.55       19.85      7.56 o
  -8  10   3      204.29      211.94     48.12 o
  -7  10   3      616.73      638.53     34.32 o
  -6  10   3      503.65      523.49     19.52 o
  -5  10   3        2.24       -1.73      2.29 o
  -4  10   3       47.12       44.19      2.51 o
  -3  10   3     2033.37     2070.18     32.57 o
  -2  10   3     1294.68     1321.99     19.19 o
  -1  10   3      165.96      213.26      4.44 o
   0  10   3     1094.50     1016.74     16.03 o
   1  10   3       23.38       28.78      1.88 o
   2  10   3      317.81      280.17      6.94 o
   3  10   3     2171.63     2321.18     56.62 o
   4  10   3       20.10       17.31      3.02 o
   5  10   3      748.72      768.49     34.82 o
   6  10   3      357.21      336.26     19.34 o
   7  10   3      502.81      482.18     35.58 o
  -8  11   3       28.20       31.73      9.52 o
  -7  11   3       73.07       78.01      6.57 o
  -6  11   3        0.03       -1.06      2.22 o
  -5  11   3      285.14      253.62     15.30 o
  -4  11   3        0.07        2.30      2.03 o
  -3  11   3      742.41      697.99     12.00 o
  -2  11   3      743.63      772.09     12.87 o
  -1  11   3      176.34      205.28      5.13 o
   0  11   3        9.19       13.06      2.40 o
   1  11   3      192.08      202.77      5.10 o
   2  11   3      203.21      199.93      5.97 o
   3  11   3        0.18        1.20      2.78 o
   4  11   3      573.27      553.80     19.78 o
   5  11   3      121.22       87.78      7.80 o
   6  11   3       98.38       85.72     16.68 o
   7  11   3      138.40      137.23     26.73 o
  -8  12   3       29.37       33.90     11.42 o
  -7  12   3      415.21      402.94     26.84 o
  -6  12   3      274.66      260.70     14.28 o
  -5  12   3       25.59       22.37      1.87 o
  -4  12   3     1091.64     1078.16     32.76 o
  -3  12   3      534.01      549.59     13.78 o
  -2  12   3      572.24      581.42     11.32 o
  -1  12   3      170.81      177.43      4.64 o
   0  12   3       59.64       56.68      2.76 o
   1  12   3      299.80      300.79      7.05 o
   2  12   3      420.47      434.76     12.50 o
   3  12   3     1732.12     1864.49     43.28 o
   4  12   3      557.91      551.56     25.31 o
   5  12   3       34.99       38.15      7.05 o
   6  12   3        1.80       -8.32     24.54 o
   7  12   3      318.98      335.60     27.74 o
  -8  13   3      115.80      107.28     31.26 o
  -7  13   3        1.69       -7.56      5.04 o
  -6  13   3       12.81       14.27      5.10 o
  -5  13   3       75.82       70.42      4.55 o
  -4  13   3     1664.42     1709.43     50.94 o
  -3  13   3      174.52      156.66      5.43 o
  -2  13   3        6.24        6.47      1.82 o
  -1  13   3      955.60      982.48     17.34 o
   0  13   3      699.36      745.76     15.21 o
   1  13   3      751.38      693.81     18.37 o
   2  13   3       51.56       60.78      4.53 o
   3  13   3      721.19      717.20     22.51 o
   4  13   3      301.11      287.47     12.11 o
   5  13   3       26.71       35.75      5.56 o
   6  13   3      502.09      624.73     37.26 o
   7  13   3      120.21      142.68     20.20 o
  -8  14   3       25.11       10.54     21.25 o
  -7  14   3      517.17      407.28     60.51 o
  -6  14   3      112.51       97.65      7.94 o
  -5  14   3        3.70       10.08      2.49 o
  -4  14   3       37.22       35.26      2.54 o
  -3  14   3        7.61        8.73      1.99 o
  -2  14   3      238.60      239.53      7.96 o
  -1  14   3       70.04       66.86      4.44 o
   0  14   3        7.81       14.80      4.68 o
   1  14   3      604.24      600.92     16.60 o
   2  14   3     1179.02     1150.69     31.20 o
   3  14   3      117.03      111.99      6.15 o
   4  14   3      720.89      664.09     29.88 o
   5  14   3       28.30       26.84      7.99 o
   6  14   3      244.39      251.53     32.06 o
  -7  15   3      175.88      220.18     38.83 o
  -6  15   3      256.16      256.96     16.13 o
  -5  15   3       98.89      110.62      9.62 o
  -4  15   3      111.49      103.12      6.67 o
  -3  15   3      289.23      330.91     12.52 o
  -2  15   3       12.80       12.40      3.02 o
  -1  15   3       62.72       75.92      4.28 o
   0  15   3      161.50      150.14      5.96 o
   1  15   3       17.23       25.09      3.68 o
   2  15   3        5.63        6.27      2.58 o
   3  15   3       63.37       62.30      5.55 o
   4  15   3       97.74       98.73      9.79 o
   5  15   3        3.27       -6.07     12.77 o
   6  15   3      120.00      149.79     35.25 o
  -7  16   3       20.33       12.46      7.23 o
  -6  16   3      109.01      114.04     12.08 o
  -5  16   3      582.40      609.47     29.77 o
  -4  16   3      131.22      143.54     11.21 o
  -3  16   3       31.24       20.28      3.89 o
  -2  16   3        2.91        6.40      3.55 o
  -1  16   3        0.16        2.02      3.06 o
   0  16   3      384.81      346.27     11.55 o
   1  16   3      457.69      454.67     19.08 o
   2  16   3      359.95      343.65     18.87 o
   3  16   3      135.59      126.85     11.20 o
   4  16   3       90.34       94.45      7.32 o
   5  16   3      180.67      186.66     17.06 o
   6  16   3       18.60       14.64     10.42 o
  -7  17   3      215.83      167.13     29.96 o
  -6  17   3      176.32      194.85     15.58 o
  -5  17   3       33.74       67.04     15.90 o
  -4  17   3     1285.06     1283.24     68.08 o
  -3  17   3        6.42       -3.10     12.73 o
  -2  17   3      209.41      191.35      9.56 o
  -1  17   3       60.62       46.92      5.14 o
   0  17   3       55.38       44.60      4.05 o
   1  17   3      973.50      979.27     30.75 o
   2  17   3       82.20       89.81     14.98 o
   3  17   3        0.50       -0.42      4.83 o
   4  17   3      160.38      146.21     15.60 o
   5  17   3       74.05       63.22     12.29 o
  -6  18   3      396.43      427.31     29.12 o
  -5  18   3        1.77       -5.40     10.20 o
  -4  18   3      986.36     1115.50     73.95 o
  -3  18   3      403.37      409.62     19.95 o
  -2  18   3       53.40       57.69      7.01 o
  -1  18   3        0.39       -0.75      2.92 o
   0  18   3     2263.91     2182.45     81.21 o
   1  18   3      141.69      143.27      8.26 o
   2  18   3        4.90        9.35      5.14 o
   3  18   3      332.17      326.60     26.38 o
   4  18   3      199.85      241.16     37.13 o
   5  18   3      163.15      154.77     18.55 o
  -6  19   3       19.34       32.20      9.88 o
  -5  19   3        0.38       10.69     10.14 o
  -4  19   3       68.31       61.09      9.37 o
  -3  19   3       47.93       69.17     17.75 o
  -2  19   3      119.51      113.19     19.76 o
  -1  19   3       33.06       30.16     10.65 o
   0  19   3       50.10       56.91      6.39 o
   1  19   3       10.47       12.19      4.20 o
   2  19   3       30.09       33.61      6.27 o
   3  19   3       24.17       21.56      9.09 o
   4  19   3       39.95       33.89      8.60 o
   5  19   3      151.01      113.67     31.27 o
  -5  20   3       71.76       76.59     15.64 o
  -4  20   3        2.58       -6.87     13.49 o
  -3  20   3      199.89      230.62     18.34 o
  -2  20   3      284.01      270.52     29.03 o
  -1  20   3       33.72       22.81      6.96 o
   0  20   3       16.55       21.64      5.03 o
   1  20   3       12.15       18.81      5.96 o
   2  20   3      590.27      635.99     34.20 o
   3  20   3      142.47      151.16     17.27 o
   4  20   3       33.42       21.40      9.44 o
  -5  21   3       38.53       31.68     15.84 o
  -4  21   3      128.27      120.21     15.46 o
  -3  21   3      281.90      312.94     25.93 o
  -2  21   3      394.11      423.99     31.83 o
  -1  21   3      305.63      322.75     25.27 o
   0  21   3      142.25      151.29     14.55 o
   1  21   3       77.55      100.29      9.08 o
   2  21   3       76.16       75.21      8.35 o
   3  21   3       63.43       61.61     12.48 o
  -4  22   3        5.82        4.60     10.22 o
  -3  22   3        0.31       -7.73     12.81 o
  -2  22   3       22.06       26.49      9.18 o
  -1  22   3       66.78       52.16     22.81 o
   0  22   3      532.58      520.50     33.73 o
   1  22   3       61.00       39.12      8.26 o
   2  22   3       20.81       32.65      8.14 o
   3  22   3       82.00       58.54     12.19 o
  -3  23   3       42.42       13.07     54.64 o
  -2  23   3        5.76        7.04      7.63 o
  -1  23   3      392.18      368.23     32.98 o
   0  23   3        1.37        4.08      8.91 o
   1  23   3        0.05      -10.89      7.26 o
   2  23   3        7.59      -12.70     13.63 o
  -2  24   3      235.22      250.12     38.75 o
  -1  24   3       70.22       87.37     20.75 o
   0  24   3       53.74       67.42     19.51 o
  -9   0   4      501.68      545.84     31.76 o
  -8   0   4       59.86       71.72      7.42 o
  -7   0   4        0.02        2.93      2.06 o
  -6   0   4     2805.47     2929.96     96.32 o
  -5   0   4     1507.79     1580.68     40.64 o
  -4   0   4     1257.61     1169.39     28.76 o
  -3   0   4     2011.63     2149.38     59.65 o
  -2   0   4     4976.16     5047.33    132.87 o
  -1   0   4     5842.58     5976.45    131.84 o
   0   0   4      392.79      463.62     16.49 o
   1   0   4     2217.09     2331.14     73.48 o
   2   0   4       37.81       81.37      7.46 o
   3   0   4      202.34      188.59      9.07 o
   4   0   4       70.63       62.89      4.13 o
   5   0   4        0.11        2.06      1.88 o
   6   0   4      123.90      137.52     10.61 o
   7   0   4      482.87      517.87     58.65 o
   8   0   4       95.26       82.07     52.00 o
  -9   1   4      130.34      101.49      7.31 o
  -8   1   4       51.16       62.50      5.10 o
  -7   1   4        9.50        9.26      1.61 o
  -6   1   4      112.05      117.77      4.32 o
  -5   1   4      564.48      576.83     12.18 o
  -4   1   4       13.59        9.86      1.01 o
  -3   1   4        0.17        0.72      0.86 o
  -2   1   4     2039.37     1933.89     40.40 o
  -1   1   4      537.03      549.23     10.94 o
   0   1   4      406.19      390.51     14.59 o
   1   1   4     2485.57     2632.44     54.63 o
   2   1   4        1.04        2.94      1.59 o
   3   1   4      697.09      725.69     15.70 o
   4   1   4       52.48       54.00      2.66 o
   5   1   4     1064.43     1024.79     27.09 o
   6   1   4       90.46       91.59      7.85 o
   7   1   4        4.97        1.86      5.11 o
   8   1   4      209.12      168.03     25.40 o
  -9   2   4      377.07      398.06     21.84 o
  -8   2   4      136.72      115.62      8.22 o
  -7   2   4      715.17      735.03     20.67 o
  -6   2   4        5.73        6.24      1.29 o
  -5   2   4      126.92      137.38      3.45 o
  -4   2   4       42.72       70.20      2.36 o
  -3   2   4        6.21        8.49      1.32 o
  -2   2   4     1335.01     1320.81     22.58 o
  -1   2   4       39.55       36.95      2.82 o
   0   2   4       17.26       17.07      2.41 o
   1   2   4      288.55      296.49      7.77 o
   2   2   4      137.37      140.97      5.94 o
   3   2   4     1617.77     1677.13     33.28 o
   4   2   4      961.72      976.70     24.69 o
   5   2   4        2.35        1.81      1.70 o
   6   2   4      155.31      140.36      8.97 o
   7   2   4        0.11        0.20      4.89 o
   8   2   4      149.20      156.69     27.94 o
  -9   3   4       68.81       91.88     13.35 o
  -8   3   4       25.88       25.53      4.12 o
  -7   3   4      130.00      128.86      6.22 o
  -6   3   4       22.78       33.23      2.66 o
  -5   3   4      435.01      423.58      9.94 o
  -4   3   4      138.72      161.82      4.91 o
  -3   3   4     1216.44     1299.92     20.90 o
  -2   3   4      442.71      384.64      8.38 o
  -1   3   4      780.42      809.94     14.01 o
   0   3   4      808.34      773.28     12.78 o
   1   3   4      605.16      588.19     14.50 o
   2   3   4     2030.43     2045.99     30.46 o
   3   3   4      696.58      694.01     12.61 o
   4   3   4     1762.33     1752.61     37.19 o
   5   3   4      741.27      766.28     34.16 o
   6   3   4       87.63       77.78      6.29 o
   7   3   4       32.82       26.88      6.78 o
  -9   4   4      640.67      720.91     31.08 o
  -8   4   4      405.50      442.64     26.19 o
  -7   4   4       52.65       63.59      5.21 o
  -6   4   4      857.33      882.37     23.39 o
  -5   4   4      490.95      443.10     10.46 o
  -4   4   4      409.38      388.29     10.00 o
  -3   4   4     9585.56     9790.81    181.90 o
  -2   4   4        4.84       -0.19      1.00 o
  -1   4   4      260.30      243.89      5.90 o
   0   4   4     1398.43     1398.30     22.87 o
   1   4   4      128.62      153.90      5.31 o
   2   4   4     1146.61     1083.80     19.08 o
   3   4   4      815.84      819.94     14.55 o
   4   4   4       80.20       92.30      4.93 o
   5   4   4        7.32        5.47      3.81 o
   6   4   4      406.79      409.07     17.12 o
   7   4   4       59.50       73.11     11.02 o
  -9   5   4      407.52      438.06     31.23 o
  -8   5   4       95.89       83.54      9.32 o
  -7   5   4        7.54        7.46      2.63 o
  -6   5   4       41.62       40.28      4.11 o
  -5   5   4      780.60      789.04     17.01 o
  -4   5   4        8.88       16.66      3.11 o
  -3   5   4      963.72     1018.44     21.46 o
  -2   5   4     1162.72     1170.61     24.34 o
  -1   5   4      522.11      531.33     10.63 o
   0   5   4      479.69      414.82      9.59 o
   1   5   4      609.47      649.76     11.58 o
   2   5   4       16.78       34.87      2.50 o
   3   5   4     1393.95     1393.37     33.65 o
   4   5   4        3.41        3.34      2.31 o
   5   5   4      281.99      327.14     12.53 o
   6   5   4       23.14       36.66      9.00 o
   7   5   4        2.72        0.77      7.59 o
  -9   6   4       71.56       98.58     13.17 o
  -8   6   4       11.80        7.66      4.42 o
  -7   6   4       48.97       38.47      5.01 o
  -6   6   4      625.39      583.68     23.92 o
  -5   6   4      381.64      364.65     10.72 o
  -4   6   4      640.61      601.12     12.45 o
  -3   6   4       34.17       30.13      1.52 o
  -2   6   4       25.45       37.36      3.29 o
  -1   6   4     1161.62     1207.04     23.11 o
   0   6   4      956.13     1036.47     21.59 o
   1   6   4     1210.74     1309.68     20.71 o
   2   6   4      184.97      172.81      5.32 o
   3   6   4      716.87      704.38     18.66 o
   4   6   4      751.02      791.19     23.69 o
   5   6   4       17.08       18.02      3.10 o
   6   6   4      224.68      195.92     14.28 o
   7   6   4      139.24      158.78     19.29 o
  -9   7   4      737.64      781.80     75.76 o
  -8   7   4       55.91       47.52      9.40 o
  -7   7   4      106.21       98.87      9.06 o
  -6   7   4       97.20       97.57      5.52 o
  -5   7   4      414.14      424.54     13.00 o
  -4   7   4      590.95      561.15     12.29 o
  -3   7   4     2116.33     2080.38     33.96 o
  -2   7   4      419.27      323.40      5.69 o
  -1   7   4      480.45      486.65      7.97 o
   0   7   4      711.18      683.98     10.06 o
   1   7   4      913.20      843.53     14.60 o
   2   7   4      193.89      189.71      5.49 o
   3   7   4      798.09      798.75     17.55 o
   4   7   4      655.64      596.07     22.20 o
   5   7   4      653.68      631.37     25.30 o
   6   7   4      667.16      734.99     44.37 o
   7   7   4      316.44      305.34     29.22 o
  -9   8   4      109.23      103.50     27.30 o
  -8   8   4      393.46      426.35     25.64 o
  -7   8   4       17.40       22.47      4.76 o
  -6   8   4        0.95        1.09      2.09 o
  -5   8   4       47.29       50.37      4.21 o
  -4   8   4      100.50      104.81      4.42 o
  -3   8   4     3158.06     3203.49     42.71 o
  -2   8   4     1014.28     1083.04     16.47 o
  -1   8   4     2237.31     2359.70     31.55 o
   0   8   4     1927.33     2071.84     29.14 o
   1   8   4      454.70      433.31      7.82 o
   2   8   4     2058.54     2124.45     40.70 o
   3   8   4      133.73      123.38      5.51 o
   4   8   4        5.33        6.46      2.60 o
   5   8   4        0.02       -0.45      3.63 o
   6   8   4      999.87     1031.48     52.94 o
   7   8   4       35.22       33.30      9.67 o
  -9   9   4       21.13       -4.55     43.84 o
  -8   9   4       16.10       11.56      4.52 o
  -7   9   4      332.91      310.37     17.66 o
  -6   9   4       30.56       32.52      5.10 o
  -5   9   4      932.04      913.84     29.01 o
  -4   9   4      368.62      365.55     12.03 o
  -3   9   4      216.34      216.43      5.89 o
  -2   9   4       18.76       21.55      2.16 o
  -1   9   4      239.58      240.81      7.93 o
   0   9   4      761.57      798.16     12.60 o
   1   9   4      904.07      941.79     13.93 o
   2   9   4     1921.39     1985.66     32.46 o
   3   9   4      494.08      512.30     15.84 o
   4   9   4       20.46       20.54      3.16 o
   5   9   4       28.70       19.95     12.74 o
   6   9   4      100.32       97.85     10.37 o
   7   9   4      189.07      203.71     20.14 o
  -9  10   4      125.83      136.25     12.61 o
  -8  10   4        0.22       -9.96     27.21 o
  -7  10   4      196.79      156.35     12.67 o
  -6  10   4      316.33      298.92     14.26 o
  -5  10   4     1242.68     1309.53     39.07 o
  -4  10   4       68.86       66.13      3.35 o
  -3  10   4        7.67        7.69      1.56 o
  -2  10   4       28.20       19.79      2.09 o
  -1  10   4      341.45      356.28     10.00 o
   0  10   4      224.72      239.15      5.62 o
   1  10   4        3.73        3.13      1.46 o
   2  10   4      656.22      700.14     14.38 o
   3  10   4        0.20        0.14      2.20 o
   4  10   4        1.93        3.83      3.12 o
   5  10   4        4.87        6.24      6.97 o
   6  10   4       63.92       81.99     12.17 o
   7  10   4       14.70        6.66      9.84 o
  -8  11   4       25.17       15.05     10.69 o
  -7  11   4      394.51      392.33     35.89 o
  -6  11   4      129.15      118.17     12.41 o
  -5  11   4     1579.82     1577.66     55.94 o
  -4  11   4     1626.26     1681.06     42.68 o
  -3  11   4       34.50       27.31      2.65 o
  -2  11   4      432.87      443.38     11.44 o
  -1  11   4        2.13        3.37      1.40 o
   0  11   4      571.85      539.61     10.91 o
   1  11   4      644.65      626.81     13.01 o
   2  11   4      420.81      437.52     12.17 o
   3  11   4      781.09      748.43     26.26 o
   4  11   4      158.49      168.58     12.63 o
   5  11   4      511.05      459.33     26.19 o
   6  11   4      134.35      100.57     32.31 o
   7  11   4      116.78      107.28     22.38 o
  -8  12   4       33.97       42.77      9.05 o
  -7  12   4       11.14        6.27      3.81 o
  -6  12   4       62.30       71.02      7.19 o
  -5  12   4      443.17      430.49     18.62 o
  -4  12   4      329.94      313.11     12.22 o
  -3  12   4      335.46      316.71      9.02 o
  -2  12   4        4.67        5.25      1.69 o
  -1  12   4      765.70      701.55     14.64 o
   0  12   4      318.02      345.72      9.98 o
   1  12   4     1058.69     1111.06     23.04 o
   2  12   4      375.25      365.47     10.34 o
   3  12   4       49.91       49.23      8.45 o
   4  12   4      124.51      133.06     10.55 o
   5  12   4       80.34       82.98     19.46 o
   6  12   4      201.15      185.48     17.87 o
  -8  13   4      276.44      241.71     21.88 o
  -7  13   4        9.11        8.86      4.78 o
  -6  13   4       49.73       49.12      6.51 o
  -5  13   4      909.60      964.60     52.24 o
  -4  13   4      325.64      345.74     12.64 o
  -3  13   4      530.50      558.72     18.19 o
  -2  13   4      325.26      360.49     10.50 o
  -1  13   4       56.03       53.58      3.76 o
   0  13   4       11.70        3.60      2.25 o
   1  13   4       75.84       71.14      4.22 o
   2  13   4     1874.65     1990.47     47.91 o
   3  13   4        2.95        5.96      3.25 o
   4  13   4       13.97       17.21      4.92 o
   5  13   4       86.70       97.75     15.21 o
   6  13   4       53.38       42.52     11.05 o
  -8  14   4      134.34      143.85     16.37 o
  -7  14   4       89.46       90.06      9.40 o
  -6  14   4      444.99      472.89     28.19 o
  -5  14   4       81.61       61.45      9.40 o
  -4  14   4      340.90      299.30     15.20 o
  -3  14   4      907.48      954.20     37.98 o
  -2  14   4        8.23       11.07      2.94 o
  -1  14   4        5.22        4.85      2.67 o
   0  14   4      228.65      254.03      8.45 o
   1  14   4       84.51       77.76      5.34 o
   2  14   4      184.19      162.29      8.43 o
   3  14   4       38.97       33.10      5.20 o
   4  14   4       11.83        9.70      6.81 o
   5  14   4       10.53       -5.58      6.13 o
   6  14   4       60.84       51.57     11.79 o
  -7  15   4      166.97      162.43     12.35 o
  -6  15   4       10.72        9.74      4.21 o
  -5  15   4       70.05       68.14      7.91 o
  -4  15   4      127.69      124.75      9.21 o
  -3  15   4       50.73       37.02      5.84 o
  -2  15   4     1291.21     1299.35     39.99 o
  -1  15   4      116.06      104.42      8.50 o
   0  15   4      311.15      325.61     12.23 o
   1  15   4      603.54      579.37     22.04 o
   2  15   4       12.21       16.25      3.30 o
   3  15   4     1719.84     1765.79     84.46 o
   4  15   4       21.27       26.24      5.54 o
   5  15   4      236.39      267.52     36.28 o
   6  15   4      221.61      232.77     33.84 o
  -7  16   4        0.06       -0.28      7.50 o
  -6  16   4      183.00      225.23     17.25 o
  -5  16   4        0.86        2.24      4.83 o
  -4  16   4      190.39      236.71     16.34 o
  -3  16   4      189.41      187.83     11.25 o
  -2  16   4      165.66      159.49     12.28 o
  -1  16   4      526.54      469.66     19.66 o
   0  16   4       71.75       67.14      6.58 o
   1  16   4      272.00      260.57     12.51 o
   2  16   4        0.10        6.56      5.40 o
   3  16   4        5.60        7.74      4.95 o
   4  16   4      289.69      320.74     20.18 o
   5  16   4       88.36       93.09     12.73 o
  -7  17   4       38.44       19.48     11.80 o
  -6  17   4       76.88       66.82     15.61 o
  -5  17   4        2.83       -5.23      6.37 o
  -4  17   4       13.32       14.70      8.52 o
  -3  17   4       41.78       22.55      8.60 o
  -2  17   4       58.21       63.37     10.72 o
  -1  17   4       86.65       75.32      5.86 o
   0  17   4      772.70      722.13     29.27 o
   1  17   4       49.57       49.56      6.56 o
   2  17   4      100.26      108.08      8.58 o
   3  17   4       40.83       42.45      9.77 o
   4  17   4        0.73       -0.54      8.61 o
   5  17   4        3.13        2.72      8.51 o
  -6  18   4        5.14       15.21      8.55 o
  -5  18   4      158.13      145.59     14.80 o
  -4  18   4       95.61      103.70     15.47 o
  -3  18   4     1100.74     1148.70     62.85 o
  -2  18   4      182.19      181.87     11.31 o
  -1  18   4       47.48       78.51      5.86 o
   0  18   4        4.03        2.00      3.74 o
   1  18   4       29.69       21.07      5.89 o
   2  18   4      130.75      142.41     10.01 o
   3  18   4        4.19        6.72      6.97 o
   4  18   4      171.77      182.99     40.27 o
  -6  19   4       70.78      100.86     13.67 o
  -5  19   4      386.07      473.20     33.82 o
  -4  19   4        0.05        5.16      7.26 o
  -3  19   4      336.58      320.49     26.55 o
  -2  19   4      286.85      334.57     26.87 o
  -1  19   4      112.45      108.56     10.88 o
   0  19   4       91.21       94.49     10.19 o
   1  19   4      119.86      113.91      8.28 o
   2  19   4      276.51      277.84     26.01 o
   3  19   4       47.48       23.68      7.58 o
   4  19   4       15.37       -5.23     17.11 o
  -5  20   4       13.99       36.39     13.31 o
  -4  20   4        3.46        3.98      6.75 o
  -3  20   4       83.45       96.16     13.24 o
  -2  20   4      188.53      202.11     37.03 o
  -1  20   4      588.88      524.49     41.60 o
   0  20   4        2.39        1.88      3.83 o
   1  20   4      158.11      159.55     12.39 o
   2  20   4      368.26      360.19     30.54 o
   3  20   4      536.72      545.91     40.42 o
  -5  21   4        5.22        1.78      9.14 o
  -4  21   4       78.87       86.82     13.52 o
  -3  21   4      209.39      215.69     17.73 o
  -2  21   4       87.11       80.98     15.45 o
  -1  21   4      175.13      152.79     15.97 o
   0  21   4      116.84      104.87      9.16 o
   1  21   4       16.05       16.04      4.63 o
   2  21   4        1.87        0.14      4.81 o
   3  21   4      125.84      115.93     14.78 o
  -4  22   4       72.21       75.41     12.39 o
  -3  22   4       43.06       11.72      9.98 o
  -2  22   4      164.36      169.80     15.62 o
  -1  22   4      625.72      684.71     65.76 o
   0  22   4      196.33      154.43     28.51 o
   1  22   4       99.79       98.45     14.52 o
   2  22   4       17.60       -2.37     17.78 o
  -3  23   4        6.79        8.81     15.11 o
  -2  23   4       10.58       11.83      9.93 o
  -1  23   4        5.64       -4.38      7.24 o
   0  23   4      224.33      234.99     18.76 o
   1  23   4       10.89       12.65      8.64 o
  -9   1   5        0.14        0.26      3.68 o
  -8   1   5      244.65      265.74     15.25 o
  -7   1   5       66.10       64.48      3.05 o
  -6   1   5      220.13      231.09      5.92 o
  -5   1   5     1739.20     1738.43     32.42 o
  -4   1   5      156.38      142.70      5.05 o
  -3   1   5      662.70      646.02     13.62 o
  -2   1   5        8.98       11.25      1.50 o
  -1   1   5        1.92        2.68      1.59 o
   0   1   5     2226.22     2184.54     42.38 o
   1   1   5      151.72      140.04      6.07 o
   2   1   5      383.11      387.29     15.08 o
   3   1   5      447.99      469.89     12.72 o
   4   1   5      959.42      930.87     30.43 o
   5   1   5        8.84       16.50      2.11 o
   6   1   5      224.59      237.31     20.96 o
   7   1   5       38.25       35.21     10.36 o
  -9   2   5       13.77        7.43      4.43 o
  -8   2   5       45.92       50.20      4.88 o
  -7   2   5     1080.31     1161.30     37.96 o
  -6   2   5      430.10      466.15     13.68 o
  -5   2   5        2.25        3.40      0.78 o
  -4   2   5     1316.41     1304.29     25.55 o
  -3   2   5      336.07      380.86      8.02 o
  -2   2   5      991.38      941.75     17.01 o
  -1   2   5      441.92      425.63     12.73 o
   0   2   5        0.18        9.15      2.17 o
   1   2   5        0.58        3.19      2.11 o
   2   2   5       61.31       70.53      3.70 o
   3   2   5     1845.18     1889.51     43.04 o
   4   2   5      389.05      391.44     12.77 o
   5   2   5      183.00      187.48      6.99 o
   6   2   5      197.53      196.30     17.40 o
   7   2   5       61.01       53.29     19.30 o
  -9   3   5       81.69       65.49     12.18 o
  -8   3   5      549.72      569.26     31.03 o
  -7   3   5      156.35      146.24      9.33 o
  -6   3   5       71.79       63.36      3.36 o
  -5   3   5      652.56      641.17     15.33 o
  -4   3   5      695.19      695.60     13.08 o
  -3   3   5       55.08       68.21      2.99 o
  -2   3   5       67.75       66.68      3.08 o
  -1   3   5     1886.84     1867.53     27.97 o
   0   3   5     2103.32     2101.27     33.36 o
   1   3   5     1225.45     1280.17     24.34 o
   2   3   5       33.77       43.89      3.04 o
   3   3   5      420.66      442.54     11.52 o
   4   3   5       19.91       18.45      2.38 o
   5   3   5      800.27      810.83     33.55 o
   6   3   5      185.22      151.44     12.82 o
   7   3   5        0.70        9.87      9.60 o
  -9   4   5       60.79       71.91     11.15 o
  -8   4   5       55.29       59.10      6.48 o
  -7   4   5       13.97       10.78      4.36 o
  -6   4   5      997.21     1040.49     30.70 o
  -5   4   5       66.59       67.15      3.30 o
  -4   4   5       39.39       30.67      1.46 o
  -3   4   5      181.41      186.18      5.35 o
  -2   4   5      475.42      541.97     14.77 o
  -1   4   5      426.98      478.23      8.49 o
   0   4   5      589.77      596.01     12.72 o
   1   4   5      525.12      562.57     12.78 o
   2   4   5       48.35       59.99      3.20 o
   3   4   5       17.70       17.08      3.16 o
   4   4   5       52.66       36.51      5.90 o
   5   4   5       32.02       28.24      4.17 o
   6   4   5       39.46       25.39      9.52 o
   7   4   5       45.83       39.93      9.37 o
  -9   5   5       25.89       27.23      6.21 o
  -8   5   5      118.98      117.58     14.46 o
  -7   5   5      119.98      123.95      8.32 o
  -6   5   5     2762.76     2789.97     78.16 o
  -5   5   5        8.92        9.10      2.21 o
  -4   5   5      638.21      618.68     15.39 o
  -3   5   5      314.09      373.95      8.78 o
  -2   5   5      993.21      990.43     21.32 o
  -1   5   5     6046.86     6021.62     88.88 o
   0   5   5     1026.07     1066.78     22.57 o
   1   5   5        1.59       -0.56      1.53 o
   2   5   5      349.43      309.74      8.69 o
   3   5   5       27.50       20.78      1.81 o
   4   5   5     1702.67     1678.14     57.13 o
   5   5   5      162.91      121.55     11.85 o
   6   5   5       54.71       52.29      6.45 o
   7   5   5      656.94      808.01     68.25 o
  -9   6   5      101.96       86.71     11.32 o
  -8   6   5      109.19      134.99      8.88 o
  -7   6   5      793.02      830.46     31.29 o
  -6   6   5       44.92       41.78      6.14 o
  -5   6   5       48.21       57.15      3.88 o
  -4   6   5     1309.79     1316.03     26.93 o
  -3   6   5      798.27      769.14     15.30 o
  -2   6   5      814.74      804.30     12.70 o
  -1   6   5      809.44      795.26     14.76 o
   0   6   5     2975.82     2830.07     47.46 o
   1   6   5       49.75       47.52      4.15 o
   2   6   5       23.50       23.37      2.47 o
   3   6   5      194.42      197.48      7.40 o
   4   6   5        6.45        7.38      3.46 o
   5   6   5        0.16        4.94      5.14 o
   6   6   5      916.86      949.92     52.98 o
   7   6   5      117.25      124.31     14.66 o
  -9   7   5      111.01      114.85     12.18 o
  -8   7   5       13.02        4.68      4.07 o
  -7   7   5      200.47      201.61     10.40 o
  -6   7   5      218.99      235.44     13.09 o
  -5   7   5      128.71      131.03      5.81 o
  -4   7   5      451.42      449.71     11.42 o
  -3   7   5      527.91      497.73     11.39 o
  -2   7   5       35.77       31.23      2.62 o
  -1   7   5       19.37       21.18      2.28 o
   0   7   5       52.42       64.50      3.32 o
   1   7   5      483.92      475.24     11.42 o
   2   7   5      182.50      173.92      7.27 o
   3   7   5      169.63      163.11      6.84 o
   4   7   5     1473.69     1462.56     50.73 o
   5   7   5        6.58       10.55      3.25 o
   6   7   5       40.29       14.44      8.08 o
   7   7   5        8.72       12.73      7.87 o
  -9   8   5       13.73        4.97      5.12 o
  -8   8   5       96.31       89.04      7.50 o
  -7   8   5      212.84      218.96     14.63 o
  -6   8   5       17.22       18.77      3.01 o
  -5   8   5       35.91       30.17      3.69 o
  -4   8   5      507.93      540.26     18.69 o
  -3   8   5       52.85       55.38      2.58 o
  -2   8   5      127.87      121.74      4.24 o
  -1   8   5       11.56        7.75      1.53 o
   0   8   5      137.67      145.89      4.91 o
   1   8   5      425.12      438.39     10.06 o
   2   8   5      337.87      319.55      8.65 o
   3   8   5      126.57      135.57      7.67 o
   4   8   5      246.85      217.83     11.35 o
   5   8   5      132.87      125.50      9.94 o
   6   8   5        0.79        9.33      6.27 o
   7   8   5      121.32      100.23     18.47 o
  -9   9   5       53.29       78.36     11.55 o
  -8   9   5      337.52      358.70     29.37 o
  -7   9   5       42.84       41.43      6.98 o
  -6   9   5       86.95       77.55      5.80 o
  -5   9   5       12.75       12.80      3.30 o
  -4   9   5      187.72      177.48      7.13 o
  -3   9   5     1651.02     1592.25     29.90 o
  -2   9   5       13.99       10.79      1.74 o
  -1   9   5       86.59      100.01      3.81 o
   0   9   5      882.67      881.95     15.86 o
   1   9   5       68.71       69.28      3.79 o
   2   9   5     1432.79     1434.98     36.30 o
   3   9   5     1236.61     1275.32     40.70 o
   4   9   5      530.89      530.55     22.56 o
   5   9   5        0.07        0.33      3.65 o
   6   9   5       89.72      100.08     24.78 o
  -9  10   5      158.84      180.20     11.18 o
  -8  10   5        1.23       -1.40      4.95 o
  -7  10   5      213.93      228.07     11.67 o
  -6  10   5      766.62      781.57     25.65 o
  -5  10   5      192.69      175.92      8.69 o
  -4  10   5     1834.97     1815.12     48.11 o
  -3  10   5       17.72       24.82      2.76 o
  -2  10   5        1.80        5.59      1.44 o
  -1  10   5      431.20      410.87      9.72 o
   0  10   5      997.28     1050.53     20.78 o
   1  10   5       75.67       78.49      3.95 o
   2  10   5        7.63       12.28      2.50 o
   3  10   5       68.73       69.46      7.42 o
   4  10   5       25.87       19.22      4.07 o
   5  10   5        2.65       -9.83     19.45 o
   6  10   5      564.19      672.91     57.27 o
  -8  11   5       15.54       11.62      4.92 o
  -7  11   5        4.06       -1.33      4.19 o
  -6  11   5      210.81      210.16     13.03 o
  -5  11   5      386.60      345.80     18.53 o
  -4  11   5      128.84      136.46      7.96 o
  -3  11   5       43.88       46.67      2.91 o
  -2  11   5       64.63       68.62      4.08 o
  -1  11   5       16.69       15.68      2.89 o
   0  11   5      538.79      542.45     19.97 o
   1  11   5       39.31       25.44      2.48 o
   2  11   5      140.29      137.12      9.81 o
   3  11   5        0.04        1.22      3.76 o
   4  11   5      147.03      174.14     11.44 o
   5  11   5        0.13       -3.42      4.25 o
   6  11   5        0.99        4.04      9.05 o
  -8  12   5        6.22        4.54      6.03 o
  -7  12   5        1.35        6.14      5.46 o
  -6  12   5        7.98        8.55      4.36 o
  -5  12   5       55.50       59.09      7.86 o
  -4  12   5        1.20        3.79      1.39 o
  -3  12   5      378.85      396.12     12.09 o
  -2  12   5      118.02      131.75      6.59 o
  -1  12   5        8.48        3.00      2.39 o
   0  12   5       30.69       32.42      3.06 o
   1  12   5      980.15     1020.83     30.66 o
   2  12   5      150.48      132.43     12.90 o
   3  12   5        0.08        2.82      3.87 o
   4  12   5       33.74       25.08      8.67 o
   5  12   5       36.45       29.17      7.30 o
   6  12   5       71.59       81.60     14.85 o
  -8  13   5      382.56      366.65     34.34 o
  -7  13   5       89.14       63.22     11.11 o
  -6  13   5       13.41       11.30      4.61 o
  -5  13   5      547.23      581.27     34.70 o
  -4  13   5      670.21      680.55     24.30 o
  -3  13   5      538.00      511.22     16.90 o
  -2  13   5      187.27      153.56      7.20 o
  -1  13   5        1.29        0.71      2.61 o
   0  13   5      245.32      211.46      9.14 o
   1  13   5      638.81      613.14     19.60 o
   2  13   5     1135.20     1183.17     43.77 o
   3  13   5        0.04        2.89      3.91 o
   4  13   5       73.23       76.84     14.55 o
   5  13   5      174.01      170.80     15.93 o
   6  13   5      319.42      369.75     80.31 o
  -8  14   5      125.86      141.57     15.19 o
  -7  14   5      276.69      294.06     19.56 o
  -6  14   5      249.66      246.90     20.42 o
  -5  14   5        0.54        6.41      3.74 o
  -4  14   5     1296.34     1316.22     52.81 o
  -3  14   5      610.65      541.49     21.64 o
  -2  14   5      166.51      168.25      7.18 o
  -1  14   5      324.69      351.25     15.32 o
   0  14   5     1170.75     1112.44     35.63 o
   1  14   5       23.21       17.74      2.54 o
   2  14   5      165.31      148.73     10.01 o
   3  14   5      574.68      554.08     36.75 o
   4  14   5      211.64      230.80     19.78 o
   5  14   5       28.83       49.56     14.72 o
  -7  15   5      194.97      166.32     12.69 o
  -6  15   5       11.70        0.25      5.48 o
  -5  15   5       89.49       83.10     12.62 o
  -4  15   5        0.73       -0.41      6.31 o
  -3  15   5       74.45       58.20      5.31 o
  -2  15   5      164.15      136.57      7.69 o
  -1  15   5       17.02       19.72      3.40 o
   0  15   5      121.20      120.65      8.29 o
   1  15   5      339.91      300.06     14.39 o
   2  15   5      151.92      145.07      9.12 o
   3  15   5        2.12       -7.57      5.67 o
   4  15   5       24.69       11.37     11.34 o
   5  15   5       43.32       29.87     10.72 o
  -7  16   5       38.42       29.31     24.26 o
  -6  16   5        4.24        3.71      7.52 o
  -5  16   5      244.71      259.57     31.60 o
  -4  16   5      222.08      228.27     17.67 o
  -3  16   5       72.25       70.59      7.22 o
  -2  16   5       11.89       20.18      3.23 o
  -1  16   5       42.90       43.94      5.46 o
   0  16   5      650.03      642.18     25.92 o
   1  16   5        0.47        2.34      3.21 o
   2  16   5       21.01       28.53      4.25 o
   3  16   5      134.91      175.34     26.00 o
   4  16   5       13.97       23.30     10.24 o
   5  16   5      240.89      276.60     41.83 o
  -7  17   5       15.85       -9.27      7.57 o
  -6  17   5      239.07      254.07     19.48 o
  -5  17   5        4.32       10.75      9.85 o
  -4  17   5       16.07       14.04      8.29 o
  -3  17   5      434.13      482.83     28.54 o
  -2  17   5       91.09       74.72      9.47 o
  -1  17   5      773.64      719.26     31.60 o
   0  17   5      155.49      168.98      9.82 o
   1  17   5       26.57       34.41      4.88 o
   2  17   5      664.50      674.89     41.29 o
   3  17   5       28.37       20.54      8.73 o
   4  17   5        2.82       -4.36      8.00 o
  -6  18   5      309.61      309.61     85.26 o
  -5  18   5      104.38       96.21     13.76 o
  -4  18   5        2.81        9.88      8.93 o
  -3  18   5       13.20       11.53      7.52 o
  -2  18   5       67.45       95.87     19.09 o
  -1  18   5       36.96       26.99      4.50 o
   0  18   5        7.13       14.80      4.15 o
   1  18   5       58.23       54.16      6.48 o
   2  18   5      330.92      298.04     22.53 o
   3  18   5      164.82      139.56     15.98 o
   4  18   5       32.98       -3.06     42.25 o
  -6  19   5       50.71       57.73     30.97 o
  -5  19   5      288.94      313.18     34.49 o
  -4  19   5        8.82        3.45     15.43 o
  -3  19   5       28.69       36.00      9.21 o
  -2  19   5       28.50       37.83      7.78 o
  -1  19   5        0.65        2.71      5.93 o
   0  19   5       29.00       30.92      5.39 o
   1  19   5        8.13        4.10      7.32 o
   2  19   5       30.25       22.96      8.20 o
   3  19   5       91.02      132.65     18.00 o
  -5  20   5       42.98       54.34     12.64 o
  -4  20   5      316.41      363.72     29.42 o
  -3  20   5        6.01        5.56      8.04 o
  -2  20   5       47.73       42.98      9.00 o
  -1  20   5       41.45       36.83      6.63 o
   0  20   5        7.97       21.66      5.17 o
   1  20   5      195.42      174.72     17.27 o
   2  20   5       54.72       56.90      9.43 o
   3  20   5       18.36        8.67     11.20 o
  -4  21   5       14.16       16.35     14.42 o
  -3  21   5      216.50      202.18     22.00 o
  -2  21   5      187.31      199.51     19.01 o
  -1  21   5       12.30       23.39     16.75 o
   0  21   5      165.29      196.77     15.78 o
   1  21   5       64.05       58.50      8.81 o
   2  21   5      243.74      228.37     29.62 o
  -3  22   5      422.90      499.37     46.20 o
  -2  22   5       16.83       11.17     11.56 o
  -1  22   5        3.78        2.43      7.92 o
   0  22   5        0.28        0.59      5.73 o
   1  22   5       33.03       46.46     11.83 o
  -9   0   6      181.97      192.81     25.46 o
  -8   0   6       92.17       97.69     21.81 o
  -7   0   6      284.64      274.67     12.37 o
  -6   0   6      837.40      800.68     32.57 o
  -5   0   6      107.68      108.76      5.85 o
  -4   0   6      406.58      389.66     15.87 o
  -3   0   6     9192.54     9420.81    313.27 o
  -2   0   6       78.02       69.80      6.43 o
  -1   0   6        0.19        4.08      2.35 o
   0   0   6     6073.17     6294.81    191.67 o
   1   0   6       34.15       30.19      5.63 o
   2   0   6      152.12      146.98     13.25 o
   3   0   6      576.30      537.35     27.29 o
   4   0   6       13.76        7.31      6.13 o
   5   0   6      686.60      784.13     51.33 o
   6   0   6       54.66       49.03     13.58 o
  -9   1   6       79.73      103.02     11.97 o
  -8   1   6      385.77      417.98     21.94 o
  -7   1   6      556.24      599.34     19.26 o
  -6   1   6      188.64      185.00      5.73 o
  -5   1   6      134.91      141.54      5.02 o
  -4   1   6       64.78       72.73      4.90 o
  -3   1   6      385.51      398.85     11.21 o
  -2   1   6      811.48      762.22     17.71 o
  -1   1   6      418.57      427.99     16.65 o
   0   1   6       16.40       11.36      2.90 o
   1   1   6      524.96      470.30     14.02 o
   2   1   6        2.80        3.36      5.66 o
   3   1   6      391.53      378.46     13.22 o
   4   1   6      175.78      170.02      7.55 o
   5   1   6        0.08       -2.18      3.48 o
   6   1   6      410.15      402.86     36.30 o
  -9   2   6       34.45       33.16      6.48 o
  -8   2   6      304.59      306.47     19.78 o
  -7   2   6       27.11       24.08      4.30 o
  -6   2   6        4.50        4.09      0.99 o
  -5   2   6       15.01       20.76      1.36 o
  -4   2   6        0.02        1.45      1.30 o
  -3   2   6      225.65      231.12      7.84 o
  -2   2   6       25.77       19.05      2.18 o
  -1   2   6      102.28      107.88      5.95 o
   0   2   6        6.66        6.76      2.39 o
   1   2   6       15.47       14.75      3.70 o
   2   2   6        0.52        6.12      3.71 o
   3   2   6      542.91      534.70     13.19 o
   4   2   6       22.98       23.15      2.43 o
   5   2   6      101.45      100.45      7.64 o
   6   2   6        3.25        3.08      6.98 o
  -9   3   6      332.00      351.53     23.16 o
  -8   3   6        9.44       13.36      4.55 o
  -7   3   6      141.31      139.80     11.00 o
  -6   3   6     1315.37     1295.21     37.46 o
  -5   3   6      118.72      130.65      4.23 o
  -4   3   6       18.88       16.20      2.08 o
  -3   3   6      782.86      790.14     15.10 o
  -2   3   6      569.50      527.37     14.94 o
  -1   3   6      440.25      431.14     14.52 o
   0   3   6       36.47       21.59      2.66 o
   1   3   6       84.86       67.79      3.85 o
   2   3   6       28.81       25.04      3.01 o
   3   3   6      692.65      655.33     24.98 o
   4   3   6       96.82      106.93      6.44 o
   5   3   6      151.77      158.11     10.30 o
   6   3   6       80.48       81.47     14.66 o
  -9   4   6       47.38       42.68      6.61 o
  -8   4   6      406.91      398.90     23.39 o
  -7   4   6        4.83        3.44      2.96 o
  -6   4   6      110.68      113.56      6.04 o
  -5   4   6      499.46      468.17     12.99 o
  -4   4   6      100.97      105.98      3.98 o
  -3   4   6      605.57      598.76     11.58 o
  -2   4   6      620.95      569.35     14.91 o
  -1   4   6        6.60        8.02      2.06 o
   0   4   6      367.62      335.75     12.20 o
   1   4   6       15.27       15.77      2.50 o
   2   4   6     1228.22     1256.32     33.24 o
   3   4   6      847.77      837.99     22.98 o
   4   4   6      264.75      249.94     11.66 o
   5   4   6      203.52      185.13     14.81 o
   6   4   6       27.16       26.09     12.63 o
  -9   5   6       24.57       18.35      9.78 o
  -8   5   6       62.50       72.48      8.96 o
  -7   5   6       48.86       50.06      6.68 o
  -6   5   6       68.50       56.29      4.10 o
  -5   5   6      339.15      311.04     10.50 o
  -4   5   6      106.31      106.03      4.11 o
  -3   5   6      457.22      477.51     11.15 o
  -2   5   6       61.56       55.09      3.52 o
  -1   5   6       67.48       55.59      4.13 o
   0   5   6        0.00       -1.36      2.83 o
   1   5   6      387.10      390.94     16.13 o
   2   5   6        2.60        2.37      2.34 o
   3   5   6      115.79      145.83      5.94 o
   4   5   6       44.03       37.72      4.67 o
   5   5   6      113.32      120.63      9.98 o
   6   5   6        4.72        7.07      6.52 o
  -9   6   6       56.38       54.98      6.72 o
  -8   6   6        2.74        1.84      4.33 o
  -7   6   6      453.22      477.98     23.85 o
  -6   6   6      113.62      126.05      7.12 o
  -5   6   6      137.63      147.95      6.82 o
  -4   6   6      144.82      151.65      4.48 o
  -3   6   6       65.90       63.40      4.10 o
  -2   6   6      510.50      514.01     11.57 o
  -1   6   6      399.57      402.54     10.81 o
   0   6   6        8.51        4.75      2.27 o
   1   6   6       32.55       40.03      3.99 o
   2   6   6      379.08      382.64     16.97 o
   3   6   6      427.33      421.88     13.80 o
   4   6   6       41.40       53.80      6.26 o
   5   6   6        0.24        4.76      5.00 o
   6   6   6        0.15        5.24      7.78 o
  -9   7   6      209.28      191.17     16.02 o
  -8   7   6       37.17       49.69      6.41 o
  -7   7   6      269.34      303.46     16.25 o
  -6   7   6     1631.04     1623.47     52.82 o
  -5   7   6      211.99      235.21     10.07 o
  -4   7   6       22.66       24.95      1.88 o
  -3   7   6      156.25      160.90      7.41 o
  -2   7   6      172.31      175.83      7.30 o
  -1   7   6        2.38        4.48      1.79 o
   0   7   6      382.98      419.94     11.33 o
   1   7   6     2300.16     2340.45     55.00 o
   2   7   6     1650.83     1703.93     53.77 o
   3   7   6      346.11      361.73     17.79 o
   4   7   6       34.79       66.78      8.84 o
   5   7   6        8.63        9.80      5.73 o
   6   7   6       57.59       65.74     11.94 o
  -9   8   6       47.83       38.69     14.07 o
  -8   8   6      192.83      206.87     14.83 o
  -7   8   6     1088.27     1134.73     40.98 o
  -6   8   6     1067.69     1104.84     37.97 o
  -5   8   6      154.79      150.44      8.49 o
  -4   8   6      917.13      911.61     20.93 o
  -3   8   6      248.46      249.76      8.84 o
  -2   8   6     1177.98     1154.76     26.88 o
  -1   8   6      246.17      233.37      8.10 o
   0   8   6       88.70       81.06      5.30 o
   1   8   6      793.73      776.94     24.51 o
   2   8   6      581.63      612.33     21.90 o
   3   8   6     1313.76     1311.43     47.29 o
   4   8   6      282.40      305.28     17.24 o
   5   8   6      272.43      268.10     22.80 o
   6   8   6        3.47       11.22      8.12 o
  -9   9   6      828.86      909.82     48.64 o
  -8   9   6       70.73       60.23     14.57 o
  -7   9   6      209.74      192.37     10.89 o
  -6   9   6      150.31      170.88      8.60 o
  -5   9   6        1.38        7.05      3.37 o
  -4   9   6     1772.74     1847.41     48.37 o
  -3   9   6      930.91      880.83     26.98 o
  -2   9   6      188.87      167.69      7.95 o
  -1   9   6       38.71       30.17      3.09 o
   0   9   6      733.63      738.43     18.31 o
   1   9   6     1116.35     1098.72     28.73 o
   2   9   6       10.14       11.86      2.65 o
   3   9   6      317.40      305.43     15.58 o
   4   9   6      171.32      181.19     10.92 o
   5   9   6       30.57       26.79      5.71 o
   6   9   6      103.00       90.43     15.38 o
  -8  10   6       16.35       20.95      6.95 o
  -7  10   6        0.02        0.72      4.07 o
  -6  10   6      264.32      256.32     13.10 o
  -5  10   6      267.99      252.39     14.60 o
  -4  10   6       81.16       69.51      4.78 o
  -3  10   6     1250.16     1288.49     32.26 o
  -2  10   6      494.56      504.35     17.64 o
  -1  10   6       56.01       53.32      3.98 o
   0  10   6     2982.19     3104.58     72.78 o
   1  10   6      328.63      343.70     10.84 o
   2  10   6      132.04      144.66      7.08 o
   3  10   6       61.64       81.12      9.97 o
   4  10   6        2.31        4.44      3.84 o
   5  10   6      276.75      273.68     18.61 o
   6  10   6       78.21       87.06     25.07 o
  -8  11   6      119.44      111.66     10.53 o
  -7  11   6      209.57      232.37     12.31 o
  -6  11   6       37.15       36.04      5.22 o
  -5  11   6      262.91      236.34     13.61 o
  -4  11   6      257.87      230.36     10.75 o
  -3  11   6     1990.96     2041.95     54.38 o
  -2  11   6      808.03      800.72     22.48 o
  -1  11   6      137.03      131.07      6.75 o
   0  11   6     1407.05     1445.39     32.61 o
   1  11   6      124.16      131.26      7.16 o
   2  11   6      131.39      132.18      7.93 o
   3  11   6       32.27       34.85      7.03 o
   4  11   6      261.20      256.78     14.47 o
   5  11   6      286.29      281.97     17.31 o
  -8  12   6      157.53      144.30     17.15 o
  -7  12   6       77.45       69.25      8.61 o
  -6  12   6      336.90      348.62     16.60 o
  -5  12   6       63.40       59.62     10.83 o
  -4  12   6       95.78       87.71      5.46 o
  -3  12   6      328.59      316.08      9.65 o
  -2  12   6       18.08       14.67      3.07 o
  -1  12   6       15.67       11.80      3.21 o
   0  12   6       77.66       69.80      4.34 o
   1  12   6      667.93      652.60     20.32 o
   2  12   6      331.74      355.24     16.75 o
   3  12   6        5.07        6.74      3.64 o
   4  12   6        0.28        6.39      4.59 o
   5  12   6      837.15      922.51     63.18 o
  -8  13   6       10.47       -6.05     21.64 o
  -7  13   6        3.04        3.91      5.01 o
  -6  13   6      296.69      320.93     13.89 o
  -5  13   6      101.57      109.51      9.30 o
  -4  13   6       67.74       60.61      6.68 o
  -3  13   6        4.05        1.01      2.35 o
  -2  13   6      347.34      354.06     14.04 o
  -1  13   6        4.52       -0.65      2.31 o
   0  13   6      641.58      617.30     21.64 o
   1  13   6      835.10      856.51     27.54 o
   2  13   6      154.85      172.33     10.34 o
   3  13   6       24.29       46.17      6.84 o
   4  13   6        9.61        3.57      4.90 o
   5  13   6        0.06      -17.55     36.35 o
  -7  14   6       21.03       26.52      7.40 o
  -6  14   6       39.98       53.23      5.81 o
  -5  14   6      227.09      239.38     17.40 o
  -4  14   6        3.91       14.70      8.16 o
  -3  14   6      109.51       99.23      6.64 o
  -2  14   6      220.70      223.36     11.72 o
  -1  14   6      213.94      220.53     16.33 o
   0  14   6      372.63      326.25     12.30 o
   1  14   6       25.70       28.15      4.22 o
   2  14   6       63.27       72.69      6.16 o
   3  14   6      363.06      387.39     20.50 o
   4  14   6      111.49      125.00     11.27 o
   5  14   6        5.41        8.55     12.58 o
  -7  15   6       59.61       48.65     10.93 o
  -6  15   6       82.30       75.40     13.36 o
  -5  15   6        1.44       11.38      6.85 o
  -4  15   6      222.55      247.78     15.51 o
  -3  15   6        0.18        1.20      4.02 o
  -2  15   6       62.76       41.53      5.06 o
  -1  15   6      148.97      157.93     13.28 o
   0  15   6      151.84      137.76      7.87 o
   1  15   6      287.44      280.46     13.69 o
   2  15   6       42.07       34.58      5.10 o
   3  15   6        8.68        5.96      6.04 o
   4  15   6       84.90       89.57      9.64 o
  -7  16   6      411.39      370.54     28.25 o
  -6  16   6        2.12       10.66     11.83 o
  -5  16   6      158.40      192.11     23.69 o
  -4  16   6       23.24       25.55      6.44 o
  -3  16   6        4.71        4.39      5.21 o
  -2  16   6        4.44        9.88      5.92 o
  -1  16   6        7.63        6.16      3.21 o
   0  16   6      227.47      216.97     12.35 o
   1  16   6       48.29       34.08      5.89 o
   2  16   6      353.99      396.88     18.26 o
   3  16   6        0.82       -0.26      6.44 o
   4  16   6       41.70       44.22     10.52 o
  -6  17   6       60.76       77.95     13.62 o
  -5  17   6      236.25      201.84     21.09 o
  -4  17   6       27.89       24.88      8.71 o
  -3  17   6       78.97       54.65      9.28 o
  -2  17   6      462.86      430.43     20.09 o
  -1  17   6      149.25      146.36      8.88 o
   0  17   6        1.49       -0.31      4.56 o
   1  17   6        3.61        3.92      3.55 o
   2  17   6      299.21      289.20     20.88 o
   3  17   6        0.27       -2.89      8.92 o
  -6  18   6      139.67      146.25     17.36 o
  -5  18   6      244.56      260.14     26.27 o
  -4  18   6      229.19      229.00     20.15 o
  -3  18   6        1.00       -7.84      5.98 o
  -2  18   6      392.41      397.61     21.80 o
  -1  18   6      131.78      124.89      9.41 o
   0  18   6       63.45       61.27      6.72 o
   1  18   6      364.58      367.02     21.02 o
   2  18   6      111.93      122.52     13.10 o
   3  18   6        7.90       -0.67      6.96 o
  -5  19   6        1.11        9.70      8.98 o
  -4  19   6      292.18      263.11     41.67 o
  -3  19   6       49.98       62.65     10.57 o
  -2  19   6      136.98      141.10     17.36 o
  -1  19   6      427.47      410.73     34.20 o
   0  19   6      184.07      203.22     15.56 o
   1  19   6      346.90      321.34     23.36 o
   2  19   6       28.17       28.34     15.15 o
  -4  20   6      130.86      129.00     25.44 o
  -3  20   6      113.13      123.26     15.31 o
  -2  20   6       91.94       96.38     20.54 o
  -1  20   6       42.53       71.96      9.44 o
   0  20   6        4.01        8.42      5.03 o
   1  20   6       20.58       36.05      8.96 o
   2  20   6       14.42       21.06      7.21 o
  -3  21   6       45.05       36.28     16.21 o
  -2  21   6       22.95       43.45     20.12 o
  -1  21   6       17.98        6.43      6.74 o
   0  21   6      134.47      153.28     23.26 o
   1  21   6        7.82        1.88      7.79 o
  -9   1   7       52.07       62.04     16.99 o
  -8   1   7        4.06        6.85      2.76 o
  -7   1   7      178.03      174.50      7.56 o
  -6   1   7       20.33       18.07      1.67 o
  -5   1   7      232.31      243.31      7.69 o
  -4   1   7       11.87        3.93      2.95 o
  -3   1   7       15.16       18.65      2.56 o
  -2   1   7      348.76      327.07     11.97 o
  -1   1   7      306.41      310.20      9.47 o
   0   1   7      214.01      185.87     15.97 o
   1   1   7       28.16       27.87      4.31 o
   2   1   7      458.96      463.40     18.07 o
   3   1   7      109.59       93.46      6.49 o
   4   1   7      200.01      188.03     10.28 o
   5   1   7      698.54      794.86     41.72 o
   6   1   7       27.91       26.49     13.25 o
  -9   2   7      139.76      163.94     38.95 o
  -8   2   7      145.53      148.74     13.04 o
  -7   2   7      139.42      116.10      7.87 o
  -6   2   7      769.71      791.42     19.62 o
  -5   2   7       30.30       37.15      2.58 o
  -4   2   7       10.83        9.26      2.28 o
  -3   2   7      202.83      184.93      7.29 o
  -2   2   7       10.09       11.81      3.03 o
  -1   2   7     2874.49     2970.77     58.89 o
   0   2   7        0.07        2.22      2.21 o
   1   2   7        2.69        3.15      3.46 o
   2   2   7      755.49      696.09     26.99 o
   3   2   7      300.31      309.12     13.36 o
   4   2   7      149.55      145.78     10.65 o
   5   2   7       48.97       62.63      6.49 o
   6   2   7        0.10       -3.38      8.14 o
  -9   3   7        9.60       12.93      5.09 o
  -8   3   7        7.89        4.41      3.70 o
  -7   3   7        4.29       -1.30      3.34 o
  -6   3   7      289.72      301.44     13.43 o
  -5   3   7      472.05      475.07     12.90 o
  -4   3   7      834.43      793.26     20.34 o
  -3   3   7      569.27      541.36     13.75 o
  -2   3   7      142.25      145.87      5.82 o
  -1   3   7      142.32      141.81      8.61 o
   0   3   7        4.23        8.03      2.90 o
   1   3   7      461.12      488.08     22.12 o
   2   3   7      271.18      268.43     11.50 o
   3   3   7      636.26      682.98     23.22 o
   4   3   7       97.04       99.01      8.15 o
   5   3   7       50.37       41.05      5.25 o
   6   3   7      118.96      118.42     21.64 o
  -9   4   7        0.27       -2.40      3.83 o
  -8   4   7        3.57       -0.71      4.47 o
  -7   4   7      369.32      384.50     17.43 o
  -6   4   7      128.34      146.41      6.46 o
  -5   4   7      608.17      584.05     15.69 o
  -4   4   7      207.25      206.80      7.02 o
  -3   4   7      424.64      397.38     13.38 o
  -2   4   7      795.56      824.87     25.24 o
  -1   4   7      627.71      644.42     19.59 o
   0   4   7      253.08      272.94     14.01 o
   1   4   7      107.06      104.56      6.66 o
   2   4   7       37.20       39.66      4.17 o
   3   4   7      253.79      237.11     10.55 o
   4   4   7       19.35       18.10      5.43 o
   5   4   7       23.35       23.53      7.29 o
   6   4   7       34.57       10.56     10.21 o
  -9   5   7      212.24      222.77     14.20 o
  -8   5   7       18.17       34.93      7.61 o
  -7   5   7      516.06      508.16     20.00 o
  -6   5   7      367.79      371.78     13.38 o
  -5   5   7      355.95      367.61     11.73 o
  -4   5   7      300.43      313.39     12.21 o
  -3   5   7     1740.12     1797.24     40.91 o
  -2   5   7       80.62       78.26      5.05 o
  -1   5   7       44.27       48.94      3.79 o
   0   5   7      119.40       99.93      5.54 o
   1   5   7        7.77        6.50      4.46 o
   2   5   7      148.96      125.90      8.75 o
   3   5   7     1851.84     1999.70     73.80 o
   4   5   7        1.78        1.34      4.00 o
   5   5   7      228.56      235.25     15.14 o
   6   5   7       36.97       32.98      7.40 o
  -9   6   7       89.03      100.67     16.71 o
  -8   6   7        2.14       -2.74      5.27 o
  -7   6   7      460.98      458.24     28.52 o
  -6   6   7       77.68       91.22      6.40 o
  -5   6   7     1938.31     1962.54     55.42 o
  -4   6   7      957.49      897.84     26.82 o
  -3   6   7       14.19       13.77      2.13 o
  -2   6   7       54.57       51.95      4.33 o
  -1   6   7     1248.65     1329.66     38.48 o
   0   6   7      669.37      678.99     21.94 o
   1   6   7      267.41      250.28     11.59 o
   2   6   7      532.75      542.27     21.05 o
   3   6   7      369.89      351.47     15.68 o
   4   6   7      171.02      149.58     16.06 o
   5   6   7       50.82       34.63     12.24 o
  -9   7   7      403.62      382.87     33.81 o
  -8   7   7       49.58       31.26      6.01 o
  -7   7   7        0.71        1.55      3.22 o
  -6   7   7       79.55       70.61      7.94 o
  -5   7   7      533.47      542.33     22.19 o
  -4   7   7      155.32      163.65      6.50 o
  -3   7   7      777.42      820.58     24.19 o
  -2   7   7       29.45       23.43      3.09 o
  -1   7   7      579.01      584.27     16.56 o
   0   7   7     1650.85     1602.84     48.40 o
   1   7   7       91.50       71.10      6.67 o
   2   7   7      283.86      289.52     18.79 o
   3   7   7      155.26      135.04      9.38 o
   4   7   7      102.85      108.83      9.77 o
   5   7   7       93.98       70.29      7.77 o
  -8   8   7        0.30       -0.24      5.66 o
  -7   8   7      137.67      130.23      9.98 o
  -6   8   7      183.03      190.36     16.09 o
  -5   8   7       87.48       80.23      6.08 o
  -4   8   7       42.12       39.12      4.70 o
  -3   8   7      441.45      426.67     13.88 o
  -2   8   7       20.65       21.58      2.92 o
  -1   8   7      254.61      274.22     11.13 o
   0   8   7       15.86       16.96      2.97 o
   1   8   7       25.36       26.36      5.38 o
   2   8   7      785.80      872.81     28.64 o
   3   8   7        0.43       -1.49      5.97 o
   4   8   7        1.16        0.60      4.28 o
   5   8   7        3.23       15.76      5.44 o
  -8   9   7       99.44       50.06     12.75 o
  -7   9   7      371.35      386.77     15.90 o
  -6   9   7       59.47       59.74      6.55 o
  -5   9   7      743.36      780.87     27.17 o
  -4   9   7       20.65       15.10      2.02 o
  -3   9   7        1.31       -2.11      2.58 o
  -2   9   7      326.98      309.92     12.87 o
  -1   9   7       94.71       95.70      5.83 o
   0   9   7       53.46       54.15      4.06 o
   1   9   7        0.93        2.17      2.81 o
   2   9   7      295.69      291.88     14.20 o
   3   9   7        3.68        9.78      4.30 o
   4   9   7        3.81        6.22      5.25 o
   5   9   7      227.55      256.69     22.48 o
  -8  10   7      293.21      305.84     25.79 o
  -7  10   7        1.08       -4.89      4.26 o
  -6  10   7      255.21      269.37     17.36 o
  -5  10   7       67.92       73.87      8.96 o
  -4  10   7      640.55      691.59     32.91 o
  -3  10   7       26.11       23.50      3.49 o
  -2  10   7      135.33      115.87      7.44 o
  -1  10   7     1051.24     1082.62     31.84 o
   0  10   7       47.75       41.02      3.99 o
   1  10   7      289.00      287.03     10.48 o
   2  10   7      717.92      736.87     27.37 o
   3  10   7      143.74      166.02     15.69 o
   4  10   7      108.30      104.72      9.46 o
   5  10   7        7.01        0.15      6.40 o
  -8  11   7       92.54       84.70     23.25 o
  -7  11   7       11.05        1.18      3.24 o
  -6  11   7        0.03        2.32      5.39 o
  -5  11   7      764.20      708.23     30.81 o
  -4  11   7       25.35       18.62      3.53 o
  -3  11   7        1.37        2.68      1.95 o
  -2  11   7       71.76       58.60      5.70 o
  -1  11   7       13.41       10.51      2.80 o
   0  11   7        7.69        1.81      2.35 o
   1  11   7        0.36        3.12      2.68 o
   2  11   7      269.35      268.77     11.92 o
   3  11   7       87.02       98.82     14.80 o
   4  11   7       47.44       41.12      6.96 o
   5  11   7        2.54        4.38      9.19 o
  -8  12   7      132.70      116.17     14.66 o
  -7  12   7        1.26        9.71      4.39 o
  -6  12   7       34.88       34.92      7.04 o
  -5  12   7      216.29      226.64     12.36 o
  -4  12   7      209.93      174.88     11.27 o
  -3  12   7      526.12      482.65     24.03 o
  -2  12   7       16.25       24.47      3.97 o
  -1  12   7       48.44       24.97      3.83 o
   0  12   7       27.18       28.39      4.71 o
   1  12   7        8.70        8.69      4.21 o
   2  12   7        0.85        7.51      5.18 o
   3  12   7       31.38       30.30      6.88 o
   4  12   7      125.16      134.48     17.21 o
  -7  13   7      140.63      129.33     11.43 o
  -6  13   7      114.95       97.57     11.69 o
  -5  13   7      354.83      365.06     20.50 o
  -4  13   7        2.82        6.98      2.41 o
  -3  13   7       22.74       23.09      4.95 o
  -2  13   7      476.65      529.33     21.04 o
  -1  13   7       17.15       17.87      3.74 o
   0  13   7      355.21      349.21     15.29 o
   1  13   7      174.62      197.97     14.88 o
   2  13   7      257.97      286.16     14.35 o
   3  13   7      267.31      320.55     18.22 o
   4  13   7        0.44       -5.23      5.72 o
  -7  14   7       19.49        9.82      4.63 o
  -6  14   7      346.15      406.92     23.44 o
  -5  14   7       20.33       16.38      5.86 o
  -4  14   7        6.26        4.19      6.59 o
  -3  14   7     1063.87     1059.89     41.11 o
  -2  14   7        0.02       -1.67      3.25 o
  -1  14   7       80.38       72.31      8.61 o
   0  14   7       51.21       49.23      5.28 o
   1  14   7      186.56      194.87     20.33 o
   2  14   7      358.97      374.74     27.34 o
   3  14   7       45.45       51.44     13.43 o
   4  14   7       86.47       96.85     11.97 o
  -7  15   7        1.50        3.58      8.12 o
  -6  15   7       58.99       53.92      9.72 o
  -5  15   7       48.50       32.20     12.76 o
  -4  15   7       23.34       18.21      9.35 o
  -3  15   7      105.04       71.08      6.89 o
  -2  15   7       70.31       59.60      6.20 o
  -1  15   7       55.98       76.96      9.94 o
   0  15   7       90.40       68.59      9.26 o
   1  15   7       35.84       38.72      5.49 o
   2  15   7        0.60        3.76      5.26 o
   3  15   7       66.76       52.95     11.77 o
  -6  16   7      121.41      125.97     12.14 o
  -5  16   7       47.76       26.24      6.57 o
  -4  16   7       74.92       71.54      9.95 o
  -3  16   7      214.39      218.64     12.73 o
  -2  16   7       78.33       80.51      8.04 o
  -1  16   7       67.80       64.58      6.52 o
   0  16   7      184.69      187.49     10.94 o
   1  16   7      314.36      304.78     17.14 o
   2  16   7       88.70       98.78      9.62 o
   3  16   7      219.54      241.33     16.00 o
  -6  17   7      194.67      222.42     18.29 o
  -5  17   7      242.03      260.57     23.88 o
  -4  17   7      200.09      208.07     15.62 o
  -3  17   7      249.47      223.51     11.30 o
  -2  17   7      123.27      140.76     11.52 o
  -1  17   7       27.73       17.99      4.76 o
   0  17   7      140.06      157.20      9.66 o
   1  17   7       27.85       18.27     11.74 o
   2  17   7       18.09       13.83      7.98 o
  -5  18   7        0.03        6.52     12.59 o
  -4  18   7       78.19       76.03     12.41 o
  -3  18   7       93.05       94.22      7.84 o
  -2  18   7       10.70        7.70      4.94 o
  -1  18   7      261.96      270.97     22.45 o
   0  18   7       21.32       16.22      5.55 o
   1  18   7        5.09       10.52      5.70 o
   2  18   7       18.69       19.19      7.11 o
  -4  19   7        6.80       22.70      8.43 o
  -3  19   7       16.32       23.71     11.74 o
  -2  19   7        8.50       12.27      6.02 o
  -1  19   7       40.76       48.59      7.20 o
   0  19   7       10.48       10.42      7.47 o
   1  19   7       25.36       31.00     11.78 o
  -3  20   7       29.91       21.07     10.73 o
  -2  20   7       10.96       12.92      6.98 o
  -1  20   7        1.38       10.12      7.83 o
   0  20   7      101.78       86.79     18.19 o
  -9   0   8       11.90       17.35     12.36 o
  -8   0   8        3.13        6.19      6.42 o
  -7   0   8        0.75        2.71      9.25 o
  -6   0   8     1314.47     1310.81     67.87 o
  -5   0   8       18.76       20.37      4.05 o
  -4   0   8        0.16        0.76      2.57 o
  -3   0   8        0.58        8.83      4.95 o
  -2   0   8      435.37      404.78     20.26 o
  -1   0   8        7.48       11.92      4.46 o
   0   0   8        0.12       -4.10      7.61 o
   1   0   8      435.17      436.51     28.75 o
   2   0   8      304.33      292.02     21.34 o
   3   0   8     1690.20     1764.52     94.79 o
   4   0   8      187.20      172.39     19.34 o
   5   0   8        6.27        9.61     10.49 o
  -9   1   8        4.38       10.06      7.81 o
  -8   1   8      180.15      157.01     11.04 o
  -7   1   8        0.12        5.39      4.50 o
  -6   1   8      327.16      327.57     13.90 o
  -5   1   8      198.81      209.79     10.25 o
  -4   1   8      280.78      304.97     13.34 o
  -3   1   8      126.67      130.46      7.05 o
  -2   1   8      223.14      210.61     15.47 o
  -1   1   8      755.56      774.12     25.24 o
   0   1   8      151.68      133.03      6.85 o
   1   1   8       18.78       18.30      4.29 o
   2   1   8        2.99        5.60      2.86 o
   3   1   8      102.26       70.44     18.45 o
   4   1   8       45.88       41.95      5.09 o
   5   1   8        5.43       26.98      8.84 o
  -9   2   8       24.37       20.96      9.96 o
  -8   2   8      273.32      254.31     17.04 o
  -7   2   8       48.02       43.68      5.62 o
  -6   2   8        0.60        1.13      2.11 o
  -5   2   8        4.87        1.95      2.37 o
  -4   2   8      108.36      108.74      5.81 o
  -3   2   8       53.82       41.92      4.55 o
  -2   2   8       19.83       19.79      3.64 o
  -1   2   8        1.37        3.89      3.23 o
   0   2   8      155.43      159.64     10.68 o
   1   2   8       38.49       45.23      4.55 o
   2   2   8        8.85       13.30      3.88 o
   3   2   8        0.11       -0.86      2.62 o
   4   2   8       62.11       45.44      8.08 o
   5   2   8       40.33       40.06     47.65 o
  -9   3   8      208.93      189.88     31.10 o
  -8   3   8      465.13      504.37     24.95 o
  -7   3   8        0.86        0.73      3.22 o
  -6   3   8      343.38      348.16     16.00 o
  -5   3   8      190.57      180.63     11.16 o
  -4   3   8        1.33        4.08      2.75 o
  -3   3   8      679.82      650.06     19.65 o
  -2   3   8      210.50      228.37      8.50 o
  -1   3   8       74.73       70.79      5.33 o
   0   3   8      717.82      718.29     26.87 o
   1   3   8      232.44      226.35     10.64 o
   2   3   8       44.04       33.91      4.18 o
   3   3   8      253.97      242.16     12.92 o
   4   3   8      160.83      139.53     12.05 o
   5   3   8        7.19       17.84     10.58 o
  -9   4   8        2.08        3.13      3.67 o
  -8   4   8       85.28       55.39      9.51 o
  -7   4   8      578.64      597.81     25.18 o
  -6   4   8        9.66       13.58      4.22 o
  -5   4   8      143.13      143.18      6.47 o
  -4   4   8      297.52      295.47      9.95 o
  -3   4   8     1060.31     1058.50     30.90 o
  -2   4   8      631.52      616.22     24.95 o
  -1   4   8      240.76      264.16     11.65 o
   0   4   8      601.67      602.86     17.75 o
   1   4   8      229.82      265.18     11.11 o
   2   4   8      633.18      604.63     22.77 o
   3   4   8      272.77      267.07     14.62 o
   4   4   8      190.52      223.57     16.68 o
   5   4   8      155.44      134.44     15.50 o
  -8   5   8      259.80      276.08     17.84 o
  -7   5   8       84.74       90.08      7.54 o
  -6   5   8      243.60      259.37     13.63 o
  -5   5   8       10.41        8.99      1.79 o
  -4   5   8       24.11       24.69      2.55 o
  -3   5   8      450.62      441.71     14.67 o
  -2   5   8       19.09       22.40      4.64 o
  -1   5   8       54.25       56.37      5.57 o
   0   5   8      202.20      200.75      9.29 o
   1   5   8        3.29        5.36      3.09 o
   2   5   8      324.91      335.13     16.10 o
   3   5   8       66.99       57.01      8.26 o
   4   5   8      184.85      229.80     15.92 o
   5   5   8        7.34       10.66      8.48 o
  -8   6   8      329.67      330.45     21.45 o
  -7   6   8      648.99      627.71     31.45 o
  -6   6   8       12.92       16.57      3.40 o
  -5   6   8        7.38        9.38      1.98 o
  -4   6   8      105.66       91.38      7.68 o
  -3   6   8      121.81      116.52      6.92 o
  -2   6   8      158.14      140.84      7.29 o
  -1   6   8      146.12      158.06     10.12 o
   0   6   8      144.95      148.16     11.06 o
   1   6   8       28.63       32.44      4.85 o
   2   6   8      136.98      149.78      9.62 o
   3   6   8      284.74      291.13     14.72 o
   4   6   8        6.41        3.47      5.10 o
   5   6   8       32.31       24.92     12.10 o
  -8   7   8      365.53      399.63     27.46 o
  -7   7   8      360.65      372.64     20.00 o
  -6   7   8       63.31       76.27      6.21 o
  -5   7   8      159.35      160.28     13.28 o
  -4   7   8       90.20       82.52      4.54 o
  -3   7   8     1127.55     1139.96     37.49 o
  -2   7   8       18.62       24.18      3.69 o
  -1   7   8       48.00       41.22      4.82 o
   0   7   8      987.09     1036.65     36.10 o
   1   7   8       73.36       72.04      8.12 o
   2   7   8      134.43      145.22      9.76 o
   3   7   8      302.43      295.44     15.05 o
   4   7   8      145.67      130.43     12.86 o
  -8   8   8      399.76      483.95     58.19 o
  -7   8   8      113.95      129.93      7.94 o
  -6   8   8        0.03       -0.76      2.87 o
  -5   8   8        3.93        1.13      2.22 o
  -4   8   8     1105.41     1113.74     34.20 o
  -3   8   8       34.83       41.02      8.46 o
  -2   8   8      544.70      512.71     21.11 o
  -1   8   8        0.64       -3.28      3.45 o
   0   8   8     1212.54     1179.85     38.15 o
   1   8   8       55.28       51.45      6.78 o
   2   8   8       30.86       29.85      4.22 o
   3   8   8      294.56      272.00     19.53 o
   4   8   8       48.33       52.84      8.76 o
  -8   9   8       34.71       30.09      8.94 o
  -7   9   8      179.90      185.27     14.18 o
  -6   9   8        3.41        4.05      3.70 o
  -5   9   8       76.51       72.06      8.53 o
  -4   9   8        0.71        0.42      3.62 o
  -3   9   8      179.26      172.64      7.66 o
  -2   9   8      622.01      618.37     27.93 o
  -1   9   8     2150.68     2154.26     60.71 o
   0   9   8     2217.72     2317.43     78.57 o
   1   9   8      522.77      551.88     25.37 o
   2   9   8       80.94       83.18      6.96 o
   3   9   8        2.31        9.90     10.16 o
   4   9   8       46.05       41.53      7.29 o
  -8  10   8       34.59       42.85     11.21 o
  -7  10   8      394.81      367.80     15.33 o
  -6  10   8      136.36      143.93      9.95 o
  -5  10   8        0.20        1.53      3.88 o
  -4  10   8        5.51        7.19      3.11 o
  -3  10   8       28.42       34.59      4.42 o
  -2  10   8        8.95       13.33      3.12 o
  -1  10   8      128.20      140.53      7.78 o
   0  10   8       92.02       98.35      8.00 o
   1  10   8      280.30      323.17     13.73 o
   2  10   8       30.24       28.00      5.39 o
   3  10   8       16.00       17.96      5.86 o
   4  10   8       16.30       13.93      6.50 o
  -7  11   8      252.21      283.67     16.97 o
  -6  11   8     1793.74     1913.05     81.86 o
  -5  11   8      148.69      157.09     15.21 o
  -4  11   8        3.12        4.73      3.93 o
  -3  11   8        0.24      114.67     70.15 o
  -2  11   8       41.33       37.95      4.20 o
  -1  11   8      158.22      168.17      9.15 o
   0  11   8     1124.05     1183.66     47.59 o
   1  11   8      403.83      389.02     16.20 o
   2  11   8      102.19      123.09     10.16 o
   3  11   8        0.15       -1.96      5.51 o
   4  11   8      508.66      501.41     27.72 o
  -7  12   8       88.54       66.72      9.09 o
  -6  12   8      141.18      122.10      9.17 o
  -5  12   8       61.29       51.63      7.95 o
  -4  12   8      652.89      687.76     28.71 o
  -3  12   8       74.90       72.97      7.47 o
  -2  12   8       11.68       13.45      4.16 o
  -1  12   8      202.04      214.61     10.48 o
   0  12   8      963.94      991.05     32.27 o
   1  12   8       84.91       68.25      7.63 o
   2  12   8       11.14        9.42      4.78 o
   3  12   8        1.34       -0.43      5.62 o
  -7  13   8       35.02       38.24      8.60 o
  -6  13   8       10.13       13.59      5.36 o
  -5  13   8      341.83      287.11     27.10 o
  -4  13   8       14.10        9.14      4.22 o
  -3  13   8        3.41        7.55      3.69 o
  -2  13   8        1.03        4.85      3.72 o
  -1  13   8      277.27      271.17     18.37 o
   0  13   8      214.39      188.41     14.34 o
   1  13   8       22.18       14.70      4.29 o
   2  13   8       90.65       87.32     15.38 o
   3  13   8       64.93       68.49      9.53 o
  -6  14   8       25.70        2.39      7.77 o
  -5  14   8       39.08       48.20      8.50 o
  -4  14   8        0.04        1.46      2.59 o
  -3  14   8       49.91       31.41      5.98 o
  -2  14   8        0.46        3.40      4.40 o
  -1  14   8        2.83        1.86      4.93 o
   0  14   8      392.00      403.73     18.51 o
   1  14   8      348.47      354.16     22.12 o
   2  14   8       23.78       40.52      8.89 o
   3  14   8       27.68       22.73      7.27 o
  -6  15   8      277.94      237.97     16.17 o
  -5  15   8       74.54      109.14     13.87 o
  -4  15   8       56.54       55.09      8.45 o
  -3  15   8      444.99      468.10     24.33 o
  -2  15   8        0.46        2.08      5.52 o
  -1  15   8      273.59      256.52     20.02 o
   0  15   8       80.47       89.68      7.31 o
   1  15   8       10.17       17.24      8.45 o
   2  15   8      336.76      369.09     19.66 o
  -5  16   8       14.47       12.58      6.59 o
  -4  16   8      367.68      352.57     23.60 o
  -3  16   8        8.20        5.26      3.47 o
  -2  16   8      278.98      309.51     19.68 o
  -1  16   8      153.43      145.51     11.85 o
   0  16   8        6.49       15.60      5.25 o
   1  16   8      122.60      120.33     11.19 o
   2  16   8       43.21       23.19      6.59 o
  -5  17   8        1.18        4.67      9.07 o
  -4  17   8       49.24       40.37     12.61 o
  -3  17   8      160.90      151.22     12.16 o
  -2  17   8       13.30       20.44      6.08 o
  -1  17   8        0.02       -1.63      4.38 o
   0  17   8        0.33       -7.72      5.14 o
   1  17   8      120.02      109.99     13.29 o
  -4  18   8      235.23      284.83     25.58 o
  -3  18   8        2.06        7.41      6.62 o
  -2  18   8       13.01       12.61      4.62 o
  -1  18   8       12.31       19.73      5.93 o
   0  18   8      546.28      592.63     42.36 o
  -3  19   8      177.17      148.26     11.74 o
  -2  19   8       75.96       77.42      9.43 o
  -1  19   8        2.89       -3.82      4.96 o
  -8   1   9       17.43       13.32      5.71 o
  -7   1   9       52.76       53.05      5.22 o
  -6   1   9      271.49      289.73     12.41 o
  -5   1   9        3.08        4.34      3.65 o
  -4   1   9      352.90      352.57     14.81 o
  -3   1   9       11.66       12.71      2.99 o
  -2   1   9       75.18       85.68     10.28 o
  -1   1   9      396.34      352.65     13.49 o
   0   1   9       76.73       76.54     10.23 o
   1   1   9      157.46      142.99      9.47 o
   2   1   9      152.76      144.07      8.15 o
   3   1   9     1053.24     1055.78     40.59 o
   4   1   9        3.04        1.12      5.82 o
  -8   2   9       42.76       53.73      9.10 o
  -7   2   9       96.12      107.92      7.51 o
  -6   2   9       12.33       10.79      3.31 o
  -5   2   9      723.94      745.74     28.80 o
  -4   2   9        8.88       12.31      2.75 o
  -3   2   9      626.45      619.38     20.27 o
  -2   2   9      178.51      182.76     11.44 o
  -1   2   9      523.94      536.57     17.30 o
   0   2   9      103.49      117.81     11.72 o
   1   2   9       63.25       62.90      6.81 o
   2   2   9      100.32      110.75     18.08 o
   3   2   9      455.73      491.98     28.81 o
   4   2   9       55.05       64.62      7.41 o
  -8   3   9        2.60       -1.28      3.96 o
  -7   3   9        4.02        5.32      4.35 o
  -6   3   9       25.68       25.03      3.22 o
  -5   3   9       17.75       16.89      3.78 o
  -4   3   9       27.95       31.11      4.16 o
  -3   3   9      113.04      130.16     13.89 o
  -2   3   9      162.40      146.31      7.55 o
  -1   3   9       29.48       29.94      4.34 o
   0   3   9       33.94       41.41      5.28 o
   1   3   9      524.55      544.11     22.17 o
   2   3   9        3.30        0.38      4.26 o
   3   3   9      162.54      172.79     19.39 o
   4   3   9       13.38       12.47      4.77 o
  -8   4   9       44.77       50.81      7.17 o
  -7   4   9        2.70       -0.49      5.01 o
  -6   4   9       14.20       19.85      3.60 o
  -5   4   9       11.53       13.10      3.59 o
  -4   4   9       26.79       15.62      3.53 o
  -3   4   9      314.83      332.22     11.17 o
  -2   4   9      319.36      323.98     15.15 o
  -1   4   9        8.01        1.82      3.85 o
   0   4   9        0.32        3.50      3.11 o
   1   4   9       22.35       33.96      5.70 o
   2   4   9      125.36      120.17      8.59 o
   3   4   9       51.77       34.16      8.94 o
   4   4   9       89.19       92.91     13.61 o
  -8   5   9        3.49       -4.86      5.71 o
  -7   5   9       82.82       58.17     10.52 o
  -6   5   9      727.52      727.65     33.54 o
  -5   5   9      383.42      383.22     17.48 o
  -4   5   9      564.12      583.63     23.93 o
  -3   5   9     2454.30     2545.50     80.27 o
  -2   5   9      845.98      864.09     29.08 o
  -1   5   9      105.72      110.68      9.38 o
   0   5   9       28.83       37.66      6.28 o
   1   5   9      341.05      363.65     16.52 o
   2   5   9       87.63       75.15      7.80 o
   3   5   9        5.12       16.89      9.42 o
   4   5   9        7.35        2.73     22.76 o
  -8   6   9      136.93      120.15     10.68 o
  -7   6   9      149.17      146.65     10.67 o
  -6   6   9       64.67       84.24      6.97 o
  -5   6   9      234.42      237.06      9.94 o
  -4   6   9       31.51       33.39      3.32 o
  -3   6   9        2.04        8.74      3.23 o
  -2   6   9       36.98       46.46      6.18 o
  -1   6   9      246.53      268.39     18.09 o
   0   6   9      213.28      227.89     13.05 o
   1   6   9      309.64      325.14     15.25 o
   2   6   9      506.56      568.40     31.91 o
   3   6   9       34.11       22.08     10.19 o
   4   6   9       13.68       16.55      8.28 o
  -8   7   9        2.12       -2.31      5.14 o
  -7   7   9        0.12       -2.14      3.33 o
  -6   7   9       60.94       60.85      7.53 o
  -5   7   9       62.98       46.84      5.82 o
  -4   7   9      255.75      242.59     12.66 o
  -3   7   9      243.24      217.75     12.25 o
  -2   7   9      439.18      441.16     22.87 o
  -1   7   9        3.06        7.22      3.91 o
   0   7   9        0.44       -1.55      3.65 o
   1   7   9       43.97       43.17      8.69 o
   2   7   9      101.57      104.29     11.61 o
   3   7   9       93.25       70.98      7.90 o
  -7   8   9       14.94       17.26      4.60 o
  -6   8   9       67.99       55.79      8.76 o
  -5   8   9        0.49        0.33      3.07 o
  -4   8   9      326.32      303.17     15.07 o
  -3   8   9       98.01       92.95      8.07 o
  -2   8   9      196.47      198.72      9.51 o
  -1   8   9      152.58      148.92      9.38 o
   0   8   9        2.83        9.37      3.63 o
   1   8   9      244.66      234.54     11.55 o
   2   8   9        0.18        4.75      6.13 o
   3   8   9      247.21      250.39     19.13 o
  -7   9   9       11.19        8.67      5.53 o
  -6   9   9      238.14      256.85     16.05 o
  -5   9   9       19.99       20.90      2.81 o
  -4   9   9      501.41      514.79     22.11 o
  -3   9   9       57.73       64.21     12.73 o
  -2   9   9      243.82      267.62     12.97 o
  -1   9   9      299.94      323.30     13.32 o
   0   9   9       18.32       11.29      6.29 o
   1   9   9      396.58      414.30     21.34 o
   2   9   9        1.58        2.64      5.06 o
   3   9   9      227.57      216.10     14.28 o
  -7  10   9       23.57       25.55      9.63 o
  -6  10   9      747.25      803.01     53.29 o
  -5  10   9      401.18      410.14     18.82 o
  -4  10   9        0.06        1.51      4.58 o
  -3  10   9       83.79       94.48      6.36 o
  -2  10   9       48.45       48.28      5.42 o
  -1  10   9      260.07      253.14     13.78 o
   0  10   9       26.87       25.94      5.54 o
   1  10   9      416.05      442.01     21.65 o
   2  10   9      264.07      254.31     17.07 o
   3  10   9        0.30       -4.35      6.36 o
  -7  11   9      112.46       83.95      9.82 o
  -6  11   9        6.07        9.27      7.45 o
  -5  11   9        6.60        6.44      4.97 o
  -4  11   9       23.35       11.04      8.41 o
  -3  11   9      244.15      241.31     11.58 o
  -2  11   9      123.45      130.11     11.92 o
  -1  11   9       29.73       39.30      5.73 o
   0  11   9      109.02      127.60     10.09 o
   1  11   9      498.17      515.98     27.17 o
   2  11   9       21.66        6.15      8.73 o
   3  11   9      118.83       80.15     14.11 o
  -6  12   9       23.52       34.13      7.09 o
  -5  12   9       33.65       52.13      8.99 o
  -4  12   9       15.88       14.52      4.75 o
  -3  12   9       89.51      111.91      9.76 o
  -2  12   9        0.80        6.25      3.96 o
  -1  12   9      311.26      301.02     16.35 o
   0  12   9      301.38      275.67     15.36 o
   1  12   9      147.99      139.87     10.95 o
   2  12   9      101.24       96.09     10.07 o
  -6  13   9        8.25        0.17      5.83 o
  -5  13   9       31.89       33.57      8.28 o
  -4  13   9      676.96      661.91     36.72 o
  -3  13   9       55.63       59.65      6.14 o
  -2  13   9        0.05        1.76      3.94 o
  -1  13   9      239.23      266.87     17.39 o
   0  13   9        0.03       -1.57      8.06 o
   1  13   9       53.74       56.89      9.16 o
   2  13   9       33.49       34.36      7.17 o
  -6  14   9       61.63       59.78      8.59 o
  -5  14   9      191.71      182.90     13.92 o
  -4  14   9      273.57      283.90     24.53 o
  -3  14   9        0.24        2.18      3.53 o
  -2  14   9      154.85      168.21     12.31 o
  -1  14   9       36.56       43.34      7.81 o
   0  14   9        0.49       -1.91      4.87 o
   1  14   9        0.79       -3.18      5.97 o
  -5  15   9       74.33       57.41     12.73 o
  -4  15   9        0.02        0.56      2.69 o
  -3  15   9        0.13        2.00      4.66 o
  -2  15   9       15.79       22.14      6.92 o
  -1  15   9       46.40       31.99      6.89 o
   0  15   9        0.34       -0.56      7.45 o
   1  15   9       65.17       58.98     13.07 o
  -4  16   9       10.60        9.68      3.91 o
  -3  16   9        6.56        8.79      4.24 o
  -2  16   9       29.48       21.07      6.71 o
  -1  16   9       40.26       43.35      7.64 o
   0  16   9        3.78        6.38     10.12 o
  -3  17   9        3.88        2.70      4.71 o
  -2  17   9       27.84       25.59      6.11 o
  -1  17   9      168.77      184.63     20.79 o
  -8   0  10      390.23      346.86     24.41 o
  -7   0  10     1059.94     1002.56     57.34 o
  -6   0  10       98.41       81.96      9.60 o
  -5   0  10      150.87      180.23     15.08 o
  -4   0  10        2.31       -2.59      5.76 o
  -3   0  10       41.80       44.14      7.25 o
  -2   0  10       20.77       31.50     11.55 o
  -1   0  10      305.23      343.72     25.16 o
   0   0  10      144.59      132.81     49.91 o
   1   0  10       13.47       11.02      7.24 o
   2   0  10       27.71       26.88      6.10 o
   3   0  10       13.28       30.47      7.74 o
  -8   1  10       14.14       10.17     10.79 o
  -7   1  10      103.30       94.19     11.80 o
  -6   1  10       19.05       26.70      4.16 o
  -5   1  10        0.64        1.39      2.48 o
  -4   1  10      199.73      190.29     11.27 o
  -3   1  10      407.60      423.33     18.23 o
  -2   1  10       69.65       76.54     13.45 o
  -1   1  10       83.31       69.12      6.58 o
   0   1  10      538.83      533.42     25.21 o
   1   1  10       79.29       85.76      7.62 o
   2   1  10       66.94       55.79      5.69 o
   3   1  10      181.50      142.06     10.27 o
  -8   2  10        0.01       -2.96      7.16 o
  -7   2  10       57.05       53.31      7.01 o
  -6   2  10        0.89        2.28      2.77 o
  -5   2  10        0.90       -2.80      5.21 o
  -4   2  10       75.10       72.74      7.10 o
  -3   2  10        9.74        8.23      6.13 o
  -2   2  10      496.82      483.53     21.89 o
  -1   2  10      252.34      241.92     12.61 o
   0   2  10      331.49      330.43     17.43 o
   1   2  10        0.67       -1.45      3.71 o
   2   2  10       53.82       63.75      6.52 o
   3   2  10        8.12       11.01      5.75 o
  -7   3  10       65.51       65.71      7.87 o
  -6   3  10        0.51       -0.98      2.52 o
  -5   3  10       14.07       14.34      3.47 o
  -4   3  10       31.22       38.20      4.84 o
  -3   3  10      910.89      957.64     33.64 o
  -2   3  10      585.20      590.99     23.91 o
  -1   3  10      121.85      102.37      6.37 o
   0   3  10        3.75        4.57      4.15 o
   1   3  10       46.43       43.57      5.39 o
   2   3  10      194.39      182.96     11.68 o
   3   3  10      436.98      439.79     31.21 o
  -7   4  10        0.76        4.27      4.35 o
  -6   4  10      328.63      351.81     22.86 o
  -5   4  10      232.38      232.17     12.35 o
  -4   4  10      504.19      562.68     20.87 o
  -3   4  10      115.40      132.69     12.61 o
  -2   4  10      274.63      286.67     19.44 o
  -1   4  10      110.65      108.00      8.15 o
   0   4  10       13.99       11.17      6.61 o
   1   4  10        1.41        7.06      4.43 o
   2   4  10      285.17      298.57     20.74 o
   3   4  10      168.61      205.33     15.94 o
  -7   5  10       83.16      106.50      8.59 o
  -6   5  10        0.87        2.72      3.92 o
  -5   5  10       14.08        9.28      3.52 o
  -4   5  10       35.27       33.52      4.85 o
  -3   5  10       15.51        5.16      4.12 o
  -2   5  10      262.40      292.86     18.34 o
  -1   5  10        0.54       -1.90      5.50 o
   0   5  10      462.55      541.97     20.65 o
   1   5  10        4.52        1.24      4.07 o
   2   5  10        0.18       -0.32      6.95 o
   3   5  10       93.36      105.21     15.41 o
  -7   6  10      134.97      125.17     12.14 o
  -6   6  10       30.79       26.70      6.93 o
  -5   6  10        0.93       -1.45      2.90 o
  -4   6  10        3.19       10.66      4.04 o
  -3   6  10      403.57      408.55     22.66 o
  -2   6  10      146.71      137.71      9.64 o
  -1   6  10      134.06      141.89      9.01 o
   0   6  10      123.92      126.00     10.55 o
   1   6  10       46.67       51.52      7.43 o
   2   6  10      395.60      402.33     29.50 o
  -7   7  10       58.26       70.37     14.44 o
  -6   7  10        2.46       -0.58      4.56 o
  -5   7  10      412.84      488.23     20.26 o
  -4   7  10       20.91       24.28      4.22 o
  -3   7  10      614.05      600.33     23.47 o
  -2   7  10        1.51       13.86      5.86 o
  -1   7  10       10.81       14.36      4.01 o
   0   7  10      574.26      534.19     23.56 o
   1   7  10       73.22       71.91      6.92 o
   2   7  10      136.96      119.96     14.12 o
  -7   8  10      100.76       95.90     10.02 o
  -6   8  10      127.00      150.38     11.02 o
  -5   8  10        1.34        5.71      2.76 o
  -4   8  10        4.68        5.44      3.57 o
  -3   8  10        1.13        2.40      4.28 o
  -2   8  10      108.64      104.37      8.77 o
  -1   8  10      701.43      792.41     36.57 o
   0   8  10       25.73       29.76      7.58 o
   1   8  10       22.26       30.14      7.85 o
   2   8  10      298.44      343.14     23.19 o
  -6   9  10      119.17      109.07      8.52 o
  -5   9  10      173.77      175.63     15.39 o
  -4   9  10        6.63        0.71      4.86 o
  -3   9  10       10.65       15.09      5.27 o
  -2   9  10      100.81      106.28      9.57 o
  -1   9  10       61.25       63.64      6.65 o
   0   9  10       66.37       74.85      8.17 o
   1   9  10       72.15       63.43      9.94 o
   2   9  10        4.84       15.93      9.98 o
  -6  10  10       66.48       37.04     12.32 o
  -5  10  10      186.04      162.45     12.38 o
  -4  10  10       10.79       20.90      3.93 o
  -3  10  10       25.73       31.02      7.65 o
  -2  10  10        2.56       -0.76      3.67 o
  -1  10  10       96.95       91.60      9.06 o
   0  10  10      231.84      199.79     15.65 o
   1  10  10      113.97      148.13     15.38 o
  -6  11  10       91.08       81.74     12.66 o
  -5  11  10       67.33       33.97     14.92 o
  -4  11  10      114.79      103.39     10.38 o
  -3  11  10        7.18        6.95      3.90 o
  -2  11  10      377.92      409.77     24.56 o
  -1  11  10      536.87      544.72     40.52 o
   0  11  10      343.48      346.52     19.89 o
   1  11  10        0.89       -3.50      8.36 o
  -5  12  10      203.94      218.89     15.83 o
  -4  12  10      285.69      283.48     18.39 o
  -3  12  10        1.69        0.52      4.99 o
  -2  12  10       55.34       57.02      6.57 o
  -1  12  10       68.76       67.26      8.98 o
   0  12  10      277.76      289.72     23.93 o
   1  12  10      158.62      178.09     13.25 o
  -5  13  10       64.61       32.99      7.80 o
  -4  13  10       90.91       79.11      7.93 o
  -3  13  10        8.75        6.10      6.36 o
  -2  13  10       54.62       63.09      6.97 o
  -1  13  10      114.67      118.17     10.11 o
   0  13  10        4.99       12.41     15.03 o
  -4  14  10       24.32       18.30      5.26 o
  -3  14  10      218.69      259.70     16.07 o
  -2  14  10        4.60       -1.66      6.67 o
  -1  14  10      212.36      182.35     13.38 o
  -2  15  10      108.09      127.65     12.20 o
  -7   1  11       18.62       14.19      5.18 o
  -6   1  11       65.54       58.32      6.31 o
  -5   1  11        1.73        1.53      3.23 o
  -4   1  11        9.31        6.76      4.86 o
  -3   1  11      725.82      775.87     33.50 o
  -2   1  11        0.24        2.82      4.42 o
  -1   1  11        0.06        4.56      4.34 o
   0   1  11       28.66       33.28      6.19 o
   1   1  11      245.59      271.69     16.94 o
  -7   2  11      199.93      181.66     13.44 o
  -6   2  11       16.42       14.80      4.32 o
  -5   2  11       16.93       11.54      3.36 o
  -4   2  11        4.60       12.80      3.72 o
  -3   2  11      312.14      276.73     13.77 o
  -2   2  11      247.31      227.55     13.96 o
  -1   2  11       12.81       18.29      5.83 o
   0   2  11        3.59        0.10      4.83 o
   1   2  11      478.02      481.55     21.40 o
  -6   3  11       68.13       63.40      8.61 o
  -5   3  11       19.52       30.31      5.14 o
  -4   3  11      473.43      468.26     20.63 o
  -3   3  11      241.25      246.46     15.92 o
  -2   3  11      221.04      198.00      9.97 o
  -1   3  11        0.65        4.52      4.01 o
   0   3  11        8.37        6.69      4.76 o
   1   3  11        0.02       -0.44      4.86 o
  -6   4  11      119.98      115.21      8.79 o
  -5   4  11        0.00       10.98      4.23 o
  -4   4  11        0.36       -0.29      3.48 o
  -3   4  11      221.61      220.59     11.50 o
  -2   4  11        9.37        6.84      4.45 o
  -1   4  11      174.73      185.96      9.92 o
   0   4  11       10.58        9.29      5.48 o
   1   4  11        5.04        6.37      7.18 o
  -6   5  11       55.07       62.47      7.73 o
  -5   5  11       64.71       78.12     10.21 o
  -4   5  11      258.95      236.84     17.73 o
  -3   5  11        0.23       -3.66      3.48 o
  -2   5  11        2.37        0.84      6.80 o
  -1   5  11      410.41      426.95     17.80 o
   0   5  11       19.67       31.92      5.63 o
   1   5  11        9.52        8.95     19.87 o
  -6   6  11        0.85        2.00      4.72 o
  -5   6  11       11.27       16.68      5.56 o
  -4   6  11      782.44      851.64     39.15 o
  -3   6  11       26.29       21.52      4.32 o
  -2   6  11       58.59       66.27      8.26 o
  -1   6  11       10.64       11.92      4.67 o
   0   6  11      289.38      309.30     16.22 o
   1   6  11       53.66       49.82      8.60 o
  -6   7  11      419.62      417.06     24.18 o
  -5   7  11        4.66        0.72      4.89 o
  -4   7  11      212.54      203.23     12.56 o
  -3   7  11        2.40        2.46      3.60 o
  -2   7  11       19.41       14.56      5.04 o
  -1   7  11        3.29        3.68      4.89 o
   0   7  11       87.90       93.75      8.47 o
   1   7  11       26.39       29.85     10.67 o
  -5   8  11       37.07       26.60      4.97 o
  -4   8  11        7.58       18.17      5.30 o
  -3   8  11        9.27        9.57      4.26 o
  -2   8  11       96.95       88.90      8.78 o
  -1   8  11      162.47      173.18     16.94 o
   0   8  11       11.20       15.33      6.77 o
  -5   9  11        2.58       -1.64      5.03 o
  -4   9  11        9.13        4.55      5.07 o
  -3   9  11      349.34      385.23     19.37 o
  -2   9  11        0.28       -4.20      4.26 o
  -1   9  11       11.38       14.38      6.90 o
   0   9  11      388.05      418.85     25.59 o
  -5  10  11        0.46       -8.40     18.55 o
  -4  10  11      220.35      219.93     14.82 o
  -3  10  11        0.09      -10.60      7.07 o
  -2  10  11       40.81       43.37      6.10 o
  -1  10  11       37.31       43.85     10.37 o
  -4  11  11        0.30        0.25      4.87 o
  -3  11  11        4.19        0.03      7.03 o
  -2  11  11        6.28        3.24      5.83 o
  -1  11  11       10.70        4.08      5.37 o
  -5   0  12      831.32      861.14     57.49 o
  -4   0  12       36.13       17.21      7.85 o
  -3   0  12     1517.72     1560.85     87.10 o
  -2   0  12       84.13       90.91     16.68 o
  -1   0  12      177.88      204.98     21.13 o
  -5   1  12       21.40       13.09      5.06 o
  -4   1  12      216.52      191.80     10.63 o
  -3   1  12       13.79       21.12      6.28 o
  -2   1  12        1.96        5.11      5.73 o
  -1   1  12      269.72      266.63     14.25 o
  -5   2  12        6.57        6.32      3.68 o
  -4   2  12      276.79      289.81     20.83 o
  -3   2  12      188.17      191.71     11.35 o
  -2   2  12        1.07       -3.80      4.60 o
  -1   2  12      103.09       99.22     10.78 o
  -5   3  12        0.07       -4.24      3.97 o
  -4   3  12        0.48        4.84      4.41 o
  -3   3  12       96.51       72.67     10.15 o
  -2   3  12        8.36        8.23      4.66 o
  -1   3  12        0.18        2.80      4.63 o
  -5   4  12      325.89      301.29     16.14 o
  -4   4  12       31.04       38.47      5.76 o
  -3   4  12       42.27       59.17      7.80 o
  -2   4  12      159.01      168.90     11.23 o
  -1   4  12      186.70      205.40     11.03 o
  -4   5  12        0.08        1.78      4.63 o
  -3   5  12       10.10       16.78      5.14 o
  -2   5  12       40.85       38.54      6.87 o
  -1   5  12        2.01       -1.21      6.05 o
  -4   6  12        4.58       -8.17      5.55 o
  -3   6  12       31.48       34.98      6.58 o
  -2   6  12       34.17       28.08      6.56 o
  -3   7  12       26.01       25.03      8.42 o
 
